# Supplementary material for: The Aquilegia genome provides insight into adaptive radiation and reveals an extraordinarily polymorphic chromosome with a unique history
Source: eLife. 2018 Oct 16;7:e36426. doi: 10.7554/eLife.36426 (PMC6255393; doi:10.7554/eLife.36426)
Supplement: Figure 5—source data 1. [file elife-36426-fig5-data1.txt]

H1	H2	H3	nABBA.genome	nBABA.genome	Dstat.genome	jackEst.genome	SE.genome	Z.genome	nABBA.4FD	nBABA.4FD	Dstat.4FD	jackEst.4FD	SE.4FD	Z.4FD
pubescens	aurea	vulgaris	68523	15480	0.6314417	0.6314417	0.006963051	90.68463	4158	1155	0.5652174	0.5652174	0.01333315	42.3919
pubescens	aurea	sibirica	44872	20640	0.3698864	0.3698864	0.008699333	42.51894	2861	1520	0.3060945	0.3060945	0.01693299	18.07682
pubescens	aurea	flabellata	43304	21807	0.3301593	0.3301593	0.008670047	38.08045	2785	1571	0.2786961	0.2786961	0.01683019	16.55929
pubescens	aurea	oxysepala	32617	24970	0.1327904	0.1327904	0.009647718	13.76392	2211	1690	0.1335555	0.1335555	0.01828457	7.304272
pubescens	vulgaris	aurea	68523	16206	0.6174627	0.6174627	0.007223897	85.47501	4158	1196	0.5532312	0.5532312	0.01360561	40.66199
pubescens	vulgaris	sibirica	47792	20093	0.4080283	0.4080283	0.008322284	49.0284	3058	1469	0.3510051	0.3510051	0.01618358	21.68897
pubescens	vulgaris	flabellata	46441	20886	0.3795654	0.3795654	0.008202949	46.27182	2974	1522	0.3229537	0.3229537	0.01617957	19.96058
pubescens	vulgaris	oxysepala	33686	24472	0.1584305	0.1584305	0.009512664	16.65469	2257	1708	0.1384615	0.1384615	0.01812883	7.637641
pubescens	sibirica	aurea	44872	25029	0.2838729	0.2838729	0.009372683	30.28726	2861	1687	0.2581354	0.2581354	0.01716427	15.03912
pubescens	sibirica	vulgaris	47792	23745	0.3361477	0.3361477	0.008791584	38.23517	3058	1596	0.3141384	0.3141384	0.01621645	19.37159
pubescens	sibirica	flabellata	62764	18564	0.5434783	0.5434783	0.007452774	72.92295	3694	1321	0.4731805	0.4731805	0.01458885	32.4344
pubescens	sibirica	oxysepala	36626	25459	0.1798663	0.1798663	0.009720396	18.50401	2425	1702	0.1751878	0.1751878	0.01812425	9.665934
pubescens	flabellata	aurea	43304	27894	0.2164387	0.2164387	0.009644212	22.44234	2785	1983	0.1682047	0.1682047	0.01742969	9.650472
pubescens	flabellata	vulgaris	46441	26236	0.2780109	0.2780109	0.009045175	30.73583	2974	1894	0.221857	0.221857	0.01675303	13.2428
pubescens	flabellata	sibirica	62764	20263	0.5118937	0.5118937	0.00795358	64.36016	3694	1567	0.4042958	0.4042958	0.01510809	26.76021
pubescens	flabellata	oxysepala	52602	22055	0.4091646	0.4091646	0.009061392	45.15472	3338	1515	0.3756439	0.3756439	0.01622097	23.15793
pubescens	oxysepala	aurea	32617	45281	-0.1625716	-0.1625716	0.01000522	-16.24868	2211	3158	-0.1763829	-0.1763829	0.0164373	-10.73065
pubescens	oxysepala	vulgaris	33686	44053	-0.1333565	-0.1333565	0.009802692	-13.60407	2257	3135	-0.1628338	-0.1628338	0.01644431	-9.902135
pubescens	oxysepala	sibirica	36626	41371	-0.06083567	-0.06083567	0.01004461	-6.05655	2425	3004	-0.1066495	-0.1066495	0.01638173	-6.51027
pubescens	oxysepala	flabellata	52602	36272	0.1837433	0.1837433	0.01021983	17.9791	3338	2571	0.129802	0.129802	0.01625011	7.987763
barnebyi	pubescens	aurea	6647	6489	0.01202801	0.01202801	0.01228713	0.9789115	509	477	0.03245436	0.03245436	0.0345224	0.9400958
barnebyi	pubescens	vulgaris	6586	6417	0.012997	0.012997	0.01173599	1.107448	514	505	0.008832188	0.008832188	0.03353193	0.2633964
barnebyi	pubescens	sibirica	6227	6392	-0.01307552	-0.01307552	0.01179635	-1.108438	453	520	-0.0688592	-0.0688592	0.0341748	-2.014912
barnebyi	pubescens	formosa	28196	14973	0.3063078	0.3063078	0.008884053	34.47838	1509	933	0.2358722	0.2358722	0.02142845	11.00743
barnebyi	pubescens	flabellata	6312	6484	-0.0134417	-0.0134417	0.01183072	-1.13617	487	485	0.002057613	0.002057613	0.03420501	0.06015531
barnebyi	pubescens	oxysepala	6123	6366	-0.01945712	-0.01945712	0.01212061	-1.605292	443	500	-0.06044539	-0.06044539	0.03519773	-1.717309
barnebyi	pubescens	longissima	19334	17895	0.03865266	0.03865266	0.01048771	3.685521	1110	1103	0.003163127	0.003163127	0.02379436	0.132936
barnebyi	pubescens	chrysantha	20679	17702	0.07756442	0.07756442	0.009469563	8.190919	1196	1068	0.0565371	0.0565371	0.0225376	2.508568
barnebyi	aurea	vulgaris	68717	15462	0.63264	0.63264	0.006981095	90.62188	4141	1160	0.5623467	0.5623467	0.01348729	41.69456
barnebyi	aurea	sibirica	44840	20719	0.3679281	0.3679281	0.008761313	41.99463	2803	1563	0.2840128	0.2840128	0.01711416	16.59519
barnebyi	aurea	flabellata	43327	21957	0.327339	0.327339	0.008740685	37.45004	2759	1606	0.2641466	0.2641466	0.01686447	15.66291
barnebyi	aurea	oxysepala	32697	25169	0.1300937	0.1300937	0.009768433	13.31776	2178	1762	0.1055838	0.1055838	0.01836103	5.750426
barnebyi	vulgaris	aurea	68717	16222	0.6180318	0.6180318	0.007234204	85.4319	4141	1201	0.5503557	0.5503557	0.01376982	39.96826
barnebyi	vulgaris	sibirica	47792	20195	0.4059158	0.4059158	0.008313847	48.82407	2995	1504	0.331407	0.331407	0.01658862	19.97797
barnebyi	vulgaris	flabellata	46556	21122	0.375809	0.375809	0.008245029	45.58007	2944	1555	0.3087353	0.3087353	0.01632203	18.91525
barnebyi	vulgaris	oxysepala	33807	24711	0.1554394	0.1554394	0.009654359	16.10043	2209	1766	0.1114465	0.1114465	0.01825212	6.105951
barnebyi	sibirica	aurea	44840	24819	0.2874144	0.2874144	0.009343695	30.76025	2803	1653	0.258079	0.258079	0.01725885	14.95343
barnebyi	sibirica	vulgaris	47792	23524	0.3402883	0.3402883	0.008721215	39.01845	2995	1554	0.3167729	0.3167729	0.01638422	19.33403
barnebyi	sibirica	flabellata	62705	18630	0.5418946	0.5418946	0.007479673	72.44897	3620	1311	0.468262	0.468262	0.01449393	32.30747
barnebyi	sibirica	oxysepala	36505	25456	0.1783218	0.1783218	0.009796717	18.2022	2338	1720	0.1522918	0.1522918	0.01830511	8.319633
barnebyi	flabellata	aurea	43327	27738	0.2193626	0.2193626	0.009641283	22.75242	2759	1981	0.164135	0.164135	0.01753417	9.360868
barnebyi	flabellata	vulgaris	46556	26133	0.2809641	0.2809641	0.009038072	31.08673	2944	1887	0.2187953	0.2187953	0.01683209	12.9987
barnebyi	flabellata	sibirica	62705	20313	0.5106362	0.5106362	0.007936166	64.34294	3620	1595	0.388303	0.388303	0.01531801	25.34945
barnebyi	flabellata	oxysepala	52505	22079	0.4079427	0.4079427	0.009148551	44.59097	3279	1563	0.354399	0.354399	0.01657531	21.38113
barnebyi	oxysepala	aurea	32697	45183	-0.1603236	-0.1603236	0.01006256	-15.93269	2178	3148	-0.1821254	-0.1821254	0.01649233	-11.04304
barnebyi	oxysepala	vulgaris	33807	43959	-0.1305455	-0.1305455	0.00984709	-13.25726	2209	3110	-0.1693927	-0.1693927	0.01654685	-10.23716
barnebyi	oxysepala	sibirica	36505	41363	-0.06238763	-0.06238763	0.01008749	-6.184651	2338	3018	-0.1269604	-0.1269604	0.01668266	-7.610323
barnebyi	oxysepala	flabellata	52505	36305	0.1824119	0.1824119	0.01027017	17.76134	3279	2575	0.1202597	0.1202597	0.01641125	7.327877
aurea	pubescens	barnebyi	105765	6489	0.8843872	0.8843872	0.002808359	314.9124	6311	477	0.8594579	0.8594579	0.00695134	123.6392
aurea	pubescens	formosa	116305	5652	0.9073116	0.9073116	0.002439161	371.977	6831	403	0.8885817	0.8885817	0.00586699	151.4544
aurea	pubescens	longissima	103605	6651	0.8793535	0.8793535	0.002979258	295.1586	6170	499	0.8503524	0.8503524	0.007032384	120.9195
aurea	pubescens	chrysantha	106783	6260	0.8892457	0.8892457	0.002798687	317.7367	6367	446	0.8690738	0.8690738	0.00658533	131.9712
aurea	barnebyi	pubescens	105765	6647	0.8817386	0.8817386	0.003208646	274.8008	6311	509	0.8507331	0.8507331	0.007778035	109.3764
aurea	barnebyi	formosa	104429	6997	0.8744099	0.8744099	0.003327302	262.7985	6344	489	0.8568711	0.8568711	0.007212863	118.7976
aurea	barnebyi	longissima	102622	7113	0.8703604	0.8703604	0.003585234	242.7625	6206	539	0.8401779	0.8401779	0.007803041	107.6731
aurea	barnebyi	chrysantha	104171	6627	0.8803769	0.8803769	0.003159727	278.6244	6291	494	0.8543847	0.8543847	0.007216249	118.3973
aurea	sibirica	pubescens	20640	25029	-0.09610458	-0.09610458	0.0104753	-9.174401	1520	1687	-0.05207359	-0.05207359	0.02097419	-2.482746
aurea	sibirica	barnebyi	20719	24819	-0.0900347	-0.0900347	0.01048594	-8.58623	1563	1653	-0.02798507	-0.02798507	0.02093386	-1.336833
aurea	sibirica	formosa	20880	24987	-0.0895415	-0.0895415	0.0103927	-8.615805	1559	1688	-0.03972898	-0.03972898	0.02063747	-1.92509
aurea	sibirica	flabellata	43204	20502	0.3563558	0.3563558	0.009165966	38.87814	2571	1415	0.2900151	0.2900151	0.01791968	16.18416
aurea	sibirica	oxysepala	25173	21657	0.07508008	0.07508008	0.01011327	7.423913	1681	1480	0.06358747	0.06358747	0.0207285	3.067635
aurea	sibirica	longissima	20586	24991	-0.09664963	-0.09664963	0.01056576	-9.147435	1538	1690	-0.04708798	-0.04708798	0.02079953	-2.263896
aurea	sibirica	chrysantha	20778	24728	-0.08680174	-0.08680174	0.01045373	-8.303422	1527	1670	-0.04472943	-0.04472943	0.02085471	-2.144813
aurea	formosa	pubescens	116180	5826	0.9044965	0.9044965	0.002656283	340.5121	6834	429	0.881867	0.881867	0.006684079	131.9354
aurea	formosa	barnebyi	104284	6968	0.8747348	0.8747348	0.003049291	286.865	6269	491	0.8547337	0.8547337	0.007236261	118.1181
aurea	formosa	longissima	104866	6776	0.878612	0.878612	0.003181935	276.125	6316	527	0.845974	0.845974	0.007434204	113.7948
aurea	formosa	chrysantha	109806	6202	0.8930763	0.8930763	0.002727137	327.4776	6563	463	0.8682038	0.8682038	0.006880282	126.1872
aurea	flabellata	pubescens	21807	27894	-0.1224724	-0.1224724	0.01018024	-12.0304	1571	1983	-0.1159257	-0.1159257	0.01982876	-5.846344
aurea	flabellata	barnebyi	21957	27738	-0.1163296	-0.1163296	0.01023837	-11.36212	1606	1981	-0.1045442	-0.1045442	0.01979693	-5.280828
aurea	flabellata	sibirica	43204	24932	0.2681695	0.2681695	0.009755957	27.48777	2571	1786	0.1801698	0.1801698	0.01774869	10.15116
aurea	flabellata	formosa	22070	27766	-0.1142949	-0.1142949	0.0101292	-11.28371	1599	1988	-0.1084472	-0.1084472	0.01966964	-5.513429
aurea	flabellata	oxysepala	41887	18994	0.3760286	0.3760286	0.009454463	39.77261	2660	1358	0.3240418	0.3240418	0.0179364	18.06616
aurea	flabellata	longissima	21909	27780	-0.1181549	-0.1181549	0.0102117	-11.57054	1598	1997	-0.1109875	-0.1109875	0.01980292	-5.604603
aurea	flabellata	chrysantha	22094	27632	-0.1113703	-0.1113703	0.01012756	-10.99676	1594	1971	-0.1057504	-0.1057504	0.01976915	-5.349262
aurea	oxysepala	pubescens	24970	45281	-0.2891204	-0.2891204	0.009625112	-30.03814	1690	3158	-0.3028053	-0.3028053	0.01676584	-18.06084
aurea	oxysepala	barnebyi	25169	45183	-0.2844837	-0.2844837	0.009661422	-29.44533	1762	3148	-0.2822811	-0.2822811	0.01689774	-16.70525
aurea	oxysepala	sibirica	25173	54144	-0.3652559	-0.3652559	0.009116058	-40.06731	1681	3600	-0.3633781	-0.3633781	0.01558023	-23.32303
aurea	oxysepala	formosa	25316	45113	-0.2810916	-0.2810916	0.009656	-29.11056	1753	3134	-0.2825865	-0.2825865	0.01680253	-16.81809
aurea	oxysepala	flabellata	41887	47057	-0.05812646	-0.05812646	0.01062405	-5.471214	2660	3107	-0.07750997	-0.07750997	0.01645273	-4.711069
aurea	oxysepala	longissima	25246	45055	-0.2817741	-0.2817741	0.009722799	-28.98076	1743	3159	-0.2888617	-0.2888617	0.01675968	-17.23551
aurea	oxysepala	chrysantha	25253	44954	-0.280613	-0.280613	0.00964307	-29.09997	1729	3130	-0.2883309	-0.2883309	0.0166904	-17.27525
aurea	longissima	pubescens	103697	6974	0.8739688	0.8739688	0.00335836	260.2368	6159	476	0.8565185	0.8565185	0.007428077	115.3082
aurea	longissima	barnebyi	102494	7284	0.8672958	0.8672958	0.003471945	249.8011	6182	497	0.8511753	0.8511753	0.007310326	116.4347
aurea	longissima	formosa	104866	6887	0.876746	0.876746	0.003252565	269.5553	6316	490	0.8560094	0.8560094	0.006999195	122.3011
aurea	longissima	chrysantha	111359	6115	0.8958919	0.8958919	0.002850756	314.2646	6561	424	0.878597	0.878597	0.006436855	136.4948
aurea	chrysantha	pubescens	106945	6672	0.8825528	0.8825528	0.003143573	280.7483	6368	478	0.8603564	0.8603564	0.007147774	120.367
aurea	chrysantha	barnebyi	104038	6986	0.8741533	0.8741533	0.003149388	277.5629	6259	496	0.8531458	0.8531458	0.007005604	121.7805
aurea	chrysantha	formosa	109806	6473	0.8886643	0.8886643	0.002879519	308.6155	6563	479	0.8639591	0.8639591	0.006607451	130.7553
aurea	chrysantha	longissima	111359	6267	0.8934419	0.8934419	0.002986631	299.147	6561	476	0.8647151	0.8647151	0.006832691	126.5556
vulgaris	pubescens	barnebyi	106553	6417	0.8863946	0.8863946	0.002719084	325.9901	6335	505	0.8523392	0.8523392	0.007037434	121.1151
vulgaris	pubescens	formosa	117112	5715	0.9069423	0.9069423	0.002315047	391.7598	6849	429	0.8821105	0.8821105	0.006016712	146.6101
vulgaris	pubescens	longissima	104281	6652	0.8800718	0.8800718	0.002919495	301.4466	6199	519	0.8454897	0.8454897	0.007275373	116.2126
vulgaris	pubescens	chrysantha	107448	6432	0.887039	0.887039	0.002806276	316.0911	6386	483	0.8593682	0.8593682	0.006868596	125.1156
vulgaris	barnebyi	pubescens	106553	6586	0.8835768	0.8835768	0.003058417	288.9001	6335	514	0.8499051	0.8499051	0.007603993	111.7709
vulgaris	barnebyi	formosa	105187	7003	0.8751582	0.8751582	0.003195996	273.8295	6349	503	0.8531816	0.8531816	0.00721996	118.1698
vulgaris	barnebyi	longissima	103277	7091	0.8715026	0.8715026	0.003483429	250.1853	6218	543	0.8393729	0.8393729	0.007827118	107.2391
vulgaris	barnebyi	chrysantha	104792	6754	0.878902	0.878902	0.003157636	278.3417	6280	502	0.8519611	0.8519611	0.007303818	116.646
vulgaris	aurea	pubescens	16201	15362	0.02658176	0.02658176	0.01116786	2.380201	1171	1150	0.009047824	0.009047824	0.02356718	0.3839163
vulgaris	aurea	barnebyi	16192	15338	0.02708532	0.02708532	0.01129467	2.398062	1160	1166	-0.002579536	-0.002579536	0.02366466	-0.1090037
vulgaris	aurea	sibirica	16707	20210	-0.09488853	-0.09488853	0.01038471	-9.137328	1112	1414	-0.1195566	-0.1195566	0.02222718	-5.378847
vulgaris	aurea	formosa	16179	15433	0.02359863	0.02359863	0.01123817	2.099865	1171	1178	-0.002979991	-0.002979991	0.02351383	-0.1267336
vulgaris	aurea	flabellata	16109	20268	-0.1143305	-0.1143305	0.01020568	-11.20263	1119	1381	-0.1048	-0.1048	0.02242539	-4.673274
vulgaris	aurea	oxysepala	14814	16330	-0.04867711	-0.04867711	0.01068745	-4.554604	1060	1113	-0.02439024	-0.02439024	0.02420926	-1.007476
vulgaris	aurea	longissima	16061	15385	0.02149717	0.02149717	0.01130057	1.902309	1162	1154	0.003454231	0.003454231	0.02324331	0.1486118
vulgaris	aurea	chrysantha	15999	15510	0.01551938	0.01551938	0.01118225	1.387858	1146	1163	-0.007362495	-0.007362495	0.02350019	-0.3132951
vulgaris	sibirica	pubescens	20093	23745	-0.08330672	-0.08330672	0.01007731	-8.266763	1469	1596	-0.04143556	-0.04143556	0.0205504	-2.016289
vulgaris	sibirica	barnebyi	20195	23524	-0.07614538	-0.07614538	0.01004723	-7.578744	1504	1554	-0.01635056	-0.01635056	0.02072094	-0.7890836
vulgaris	sibirica	formosa	20259	23738	-0.07907357	-0.07907357	0.009971532	-7.929932	1498	1583	-0.02758845	-0.02758845	0.02046355	-1.348175
vulgaris	sibirica	flabellata	40359	21725	0.3001417	0.3001417	0.009452974	31.75104	2375	1457	0.2395616	0.2395616	0.01807738	13.25201
vulgaris	sibirica	oxysepala	23593	21654	0.04285367	0.04285367	0.01020452	4.199478	1584	1412	0.05740988	0.05740988	0.02099206	2.734838
vulgaris	sibirica	longissima	19850	23684	-0.0880691	-0.0880691	0.01020054	-8.633764	1479	1597	-0.03836151	-0.03836151	0.02043696	-1.877065
vulgaris	sibirica	chrysantha	20047	23581	-0.08100303	-0.08100303	0.01009538	-8.023769	1454	1589	-0.04436411	-0.04436411	0.02061989	-2.15152
vulgaris	formosa	pubescens	116868	5777	0.9057931	0.9057931	0.002507664	361.2099	6876	430	0.8822885	0.8822885	0.006538443	134.9386
vulgaris	formosa	barnebyi	104943	6866	0.8771834	0.8771834	0.002987114	293.6558	6313	494	0.8548553	0.8548553	0.007154681	119.482
vulgaris	formosa	longissima	105419	6763	0.8794281	0.8794281	0.003119942	281.8732	6371	547	0.8418618	0.8418618	0.007554331	111.4409
vulgaris	formosa	chrysantha	110335	6322	0.8916139	0.8916139	0.00274896	324.3459	6595	487	0.8624682	0.8624682	0.007002142	123.1721
vulgaris	flabellata	pubescens	20886	26236	-0.1135351	-0.1135351	0.009938804	-11.42342	1522	1894	-0.1088993	-0.1088993	0.01960584	-5.554431
vulgaris	flabellata	barnebyi	21122	26133	-0.1060417	-0.1060417	0.009951249	-10.65612	1555	1887	-0.09645555	-0.09645555	0.01973355	-4.887895
vulgaris	flabellata	sibirica	40359	25560	0.2245028	0.2245028	0.009897996	22.68164	2375	1840	0.1269276	0.1269276	0.01804003	7.03589
vulgaris	flabellata	formosa	21140	26208	-0.1070373	-0.1070373	0.009883621	-10.82976	1551	1896	-0.100087	-0.100087	0.01959367	-5.108131
vulgaris	flabellata	oxysepala	39953	18627	0.3640492	0.3640492	0.009533706	38.18548	2542	1269	0.3340331	0.3340331	0.0181839	18.36971
vulgaris	flabellata	longissima	20887	26185	-0.112551	-0.112551	0.01002915	-11.22239	1548	1913	-0.1054608	-0.1054608	0.01950887	-5.405791
vulgaris	flabellata	chrysantha	21009	26133	-0.1086929	-0.1086929	0.009928737	-10.9473	1535	1904	-0.1072986	-0.1072986	0.01976849	-5.42776
vulgaris	oxysepala	pubescens	24472	44053	-0.2857497	-0.2857497	0.009361219	-30.52484	1708	3135	-0.2946521	-0.2946521	0.01665595	-17.6905
vulgaris	oxysepala	barnebyi	24711	43959	-0.2802971	-0.2802971	0.009459022	-29.63278	1766	3110	-0.2756358	-0.2756358	0.01693149	-16.27948
vulgaris	oxysepala	sibirica	23593	56047	-0.4075088	-0.4075088	0.008805123	-46.28087	1584	3752	-0.4062969	-0.4062969	0.01501822	-27.0536
vulgaris	oxysepala	formosa	24752	43925	-0.2791764	-0.2791764	0.009424988	-29.62088	1760	3095	-0.2749743	-0.2749743	0.01677133	-16.3955
vulgaris	oxysepala	flabellata	39953	49186	-0.1035798	-0.1035798	0.01043202	-9.929027	2542	3226	-0.1185853	-0.1185853	0.01638967	-7.235367
vulgaris	oxysepala	longissima	24630	43876	-0.2809389	-0.2809389	0.009504342	-29.55901	1748	3129	-0.2831659	-0.2831659	0.01660972	-17.0482
vulgaris	oxysepala	chrysantha	24551	43840	-0.28204	-0.28204	0.009440556	-29.87536	1735	3127	-0.2863019	-0.2863019	0.01661158	-17.23509
vulgaris	longissima	pubescens	104266	6804	0.8774827	0.8774827	0.003143927	279.104	6210	487	0.8545617	0.8545617	0.007482689	114.2052
vulgaris	longissima	barnebyi	103076	7097	0.8711663	0.8711663	0.003339187	260.8918	6226	501	0.851048	0.851048	0.007263035	117.1753
vulgaris	longissima	formosa	105419	6814	0.878574	0.878574	0.003045749	288.4591	6371	501	0.8541909	0.8541909	0.007008113	121.886
vulgaris	longissima	chrysantha	111806	6139	0.8959006	0.8959006	0.002777434	322.5642	6592	447	0.8729933	0.8729933	0.00650668	134.1688
vulgaris	chrysantha	pubescens	107551	6543	0.8853051	0.8853051	0.002951181	299.9833	6404	473	0.86244	0.86244	0.007168143	120.3157
vulgaris	chrysantha	barnebyi	104579	6753	0.8786872	0.8786872	0.00300165	292.7347	6292	486	0.8565949	0.8565949	0.00689957	124.1519
vulgaris	chrysantha	formosa	110335	6374	0.8907711	0.8907711	0.002643001	337.0301	6595	467	0.8677428	0.8677428	0.006570471	132.0671
vulgaris	chrysantha	longissima	111806	6136	0.8959489	0.8959489	0.002850857	314.2735	6592	472	0.8663647	0.8663647	0.006742548	128.4922
sibirica	pubescens	barnebyi	109676	6392	0.8898577	0.8898577	0.002754996	322.9978	6424	520	0.8502304	0.8502304	0.007253173	117.2219
sibirica	pubescens	formosa	120486	5756	0.9088101	0.9088101	0.002260629	402.0164	6969	432	0.883259	0.883259	0.006265665	140.9681
sibirica	pubescens	longissima	107739	6440	0.8871947	0.8871947	0.002792264	317.7331	6338	522	0.8478134	0.8478134	0.007359191	115.2047
sibirica	pubescens	chrysantha	110718	6321	0.8919847	0.8919847	0.00274604	324.8258	6524	484	0.8618721	0.8618721	0.006899713	124.9142
sibirica	barnebyi	pubescens	109676	6227	0.8925481	0.8925481	0.002834169	314.9241	6424	453	0.8682565	0.8682565	0.006814278	127.4172
sibirica	barnebyi	formosa	108331	6810	0.8817103	0.8817103	0.002978102	296.0645	6428	468	0.8642691	0.8642691	0.006805305	126.9993
sibirica	barnebyi	longissima	106564	6700	0.8816923	0.8816923	0.003148046	280.0761	6304	494	0.8546631	0.8546631	0.007242733	118.0029
sibirica	barnebyi	chrysantha	107986	6561	0.8854444	0.8854444	0.003036244	291.6249	6369	457	0.8661002	0.8661002	0.006907185	125.3912
sibirica	aurea	vulgaris	49124	20210	0.4170248	0.4170248	0.008908897	46.80993	2951	1414	0.3521191	0.3521191	0.01654464	21.28298
sibirica	vulgaris	aurea	49124	16707	0.4924276	0.4924276	0.008390903	58.68588	2951	1112	0.4526212	0.4526212	0.01641747	27.56949
sibirica	formosa	pubescens	120434	5694	0.9097108	0.9097108	0.002451693	371.0541	6982	409	0.8893249	0.8893249	0.006308651	140.9691
sibirica	formosa	barnebyi	108266	6862	0.8807936	0.8807936	0.002940932	299.4947	6381	514	0.8509065	0.8509065	0.007124156	119.4396
sibirica	formosa	longissima	109049	6572	0.8863182	0.8863182	0.002869535	308.8717	6466	526	0.8495423	0.8495423	0.007305937	116.2811
sibirica	formosa	chrysantha	113816	6269	0.8955906	0.8955906	0.002620231	341.7983	6706	463	0.8708328	0.8708328	0.006810141	127.8729
sibirica	longissima	pubescens	107920	6813	0.8812373	0.8812373	0.003170968	277.9079	6334	486	0.857478	0.857478	0.007145263	120.0065
sibirica	longissima	barnebyi	106540	7234	0.8728356	0.8728356	0.003402472	256.5298	6287	513	0.8491176	0.8491176	0.007184724	118.1838
sibirica	longissima	formosa	109049	6967	0.8798959	0.8798959	0.003032741	290.1323	6466	514	0.8527221	0.8527221	0.007041	121.1081
sibirica	longissima	chrysantha	115386	6186	0.8982331	0.8982331	0.002746822	327.0081	6711	431	0.8793055	0.8793055	0.006287458	139.8507
sibirica	chrysantha	pubescens	110995	6336	0.8919979	0.8919979	0.002807873	317.6774	6526	469	0.8659042	0.8659042	0.006881431	125.832
sibirica	chrysantha	barnebyi	107957	6801	0.8814723	0.8814723	0.002988956	294.9097	6380	527	0.8474012	0.8474012	0.0071492	118.5309
sibirica	chrysantha	formosa	113816	6374	0.8939346	0.8939346	0.002475154	361.1632	6706	495	0.8625191	0.8625191	0.006716944	128.4094
sibirica	chrysantha	longissima	115386	5887	0.9029133	0.9029133	0.002572293	351.0149	6711	474	0.8680585	0.8680585	0.006653176	130.4728
formosa	pubescens	barnebyi	16704	14973	0.05464533	0.05464533	0.009879891	5.530965	914	933	-0.01028695	-0.01028695	0.0249177	-0.4128372
formosa	pubescens	aurea	5717	5652	0.005717301	0.005717301	0.0127096	0.4498413	434	403	0.03703704	0.03703704	0.0360254	1.028081
formosa	pubescens	vulgaris	5682	5715	-0.002895499	-0.002895499	0.01221624	-0.2370205	434	429	0.005793743	0.005793743	0.03559994	0.1627458
formosa	pubescens	sibirica	5573	5756	-0.01615324	-0.01615324	0.01203714	-1.341949	402	432	-0.03597122	-0.03597122	0.0357635	-1.005808
formosa	pubescens	flabellata	5401	5681	-0.0252662	-0.0252662	0.01240577	-2.036648	404	415	-0.01343101	-0.01343101	0.03580614	-0.3751036
formosa	pubescens	oxysepala	5226	5609	-0.03534841	-0.03534841	0.01247291	-2.834014	353	430	-0.09833972	-0.09833972	0.03772755	-2.606576
formosa	pubescens	longissima	14553	15739	-0.03915225	-0.03915225	0.01035675	-3.780362	851	945	-0.05233853	-0.05233853	0.02557502	-2.046471
formosa	pubescens	chrysantha	14556	17506	-0.09200923	-0.09200923	0.009446491	-9.740044	844	1035	-0.1016498	-0.1016498	0.02474706	-4.107551
formosa	barnebyi	pubescens	16704	28196	-0.2559465	-0.2559465	0.009158346	-27.94681	914	1509	-0.2455634	-0.2455634	0.02090459	-11.74686
formosa	barnebyi	aurea	6907	6997	-0.006472957	-0.006472957	0.01218176	-0.5313648	488	489	-0.001023541	-0.001023541	0.03438402	-0.02976794
formosa	barnebyi	vulgaris	6805	7003	-0.01433951	-0.01433951	0.01185065	-1.210019	499	503	-0.003992016	-0.003992016	0.03327491	-0.1199707
formosa	barnebyi	sibirica	6795	6810	-0.001102536	-0.001102536	0.01186311	-0.09293818	504	468	0.03703704	0.03703704	0.0337574	1.097153
formosa	barnebyi	flabellata	6723	6829	-0.007821724	-0.007821724	0.0117933	-0.6632346	476	489	-0.0134715	-0.0134715	0.03404662	-0.3956782
formosa	barnebyi	oxysepala	6524	6658	-0.01016538	-0.01016538	0.01193011	-0.8520776	474	494	-0.02066116	-0.02066116	0.03474459	-0.5946582
formosa	barnebyi	longissima	18002	20634	-0.06812299	-0.06812299	0.01055879	-6.451779	1059	1158	-0.04465494	-0.04465494	0.02322774	-1.922483
formosa	barnebyi	chrysantha	17101	23035	-0.1478473	-0.1478473	0.009441725	-15.65893	1011	1328	-0.135528	-0.135528	0.02206312	-6.142739
formosa	aurea	vulgaris	68509	15433	0.6322937	0.6322937	0.006947845	91.00573	4152	1178	0.5579737	0.5579737	0.01336205	41.75809
formosa	aurea	sibirica	44945	20923	0.3646991	0.3646991	0.008681755	42.00753	2824	1573	0.2845122	0.2845122	0.01701361	16.72262
formosa	aurea	flabellata	43297	22117	0.3237839	0.3237839	0.00869462	37.23957	2775	1639	0.2573629	0.2573629	0.01688667	15.2406
formosa	aurea	oxysepala	32663	25304	0.1269515	0.1269515	0.009651946	13.15295	2176	1761	0.1054102	0.1054102	0.01833985	5.747606
formosa	vulgaris	aurea	68509	16179	0.6179152	0.6179152	0.007239766	85.35016	4152	1171	0.5600225	0.5600225	0.01358069	41.23666
formosa	vulgaris	sibirica	47865	20352	0.4033159	0.4033159	0.008294334	48.62547	3030	1479	0.3439787	0.3439787	0.01622249	21.20382
formosa	vulgaris	flabellata	46506	21182	0.3741284	0.3741284	0.008212454	45.55622	2933	1536	0.3125979	0.3125979	0.01648437	18.96329
formosa	vulgaris	oxysepala	33662	24789	0.1518024	0.1518024	0.009539914	15.91234	2203	1734	0.1191262	0.1191262	0.01814155	6.566486
formosa	sibirica	aurea	44945	25007	0.285024	0.285024	0.009324936	30.56579	2824	1679	0.2542749	0.2542749	0.01728823	14.70798
formosa	sibirica	vulgaris	47865	23686	0.3379268	0.3379268	0.008763137	38.56231	3030	1591	0.3114045	0.3114045	0.01632839	19.07135
formosa	sibirica	flabellata	62723	18808	0.5386295	0.5386295	0.00752615	71.56773	3611	1346	0.4569296	0.4569296	0.01492292	30.61931
formosa	sibirica	oxysepala	36582	25708	0.1745706	0.1745706	0.009753267	17.89867	2368	1749	0.1503522	0.1503522	0.01820058	8.260845
formosa	flabellata	aurea	43430	27766	0.2200124	0.2200124	0.009569566	22.99084	2780	1988	0.1661074	0.1661074	0.01752043	9.480784
formosa	flabellata	vulgaris	46558	26208	0.2796636	0.2796636	0.008978427	31.14839	2969	1896	0.220555	0.220555	0.01686304	13.0792
formosa	flabellata	sibirica	62879	20415	0.5098086	0.5098086	0.007893935	64.58232	3677	1601	0.3933308	0.3933308	0.01514877	25.96454
formosa	flabellata	oxysepala	52499	22228	0.4050879	0.4050879	0.009093454	44.54719	3280	1559	0.355652	0.355652	0.01650902	21.5429
formosa	oxysepala	aurea	32709	45113	-0.1593894	-0.1593894	0.01009087	-15.7954	2178	3134	-0.1799699	-0.1799699	0.01653326	-10.88532
formosa	oxysepala	vulgaris	33708	43925	-0.1316064	-0.1316064	0.009867265	-13.33768	2211	3095	-0.1666038	-0.1666038	0.01660243	-10.03491
formosa	oxysepala	sibirica	36662	41428	-0.06103214	-0.06103214	0.01014789	-6.01427	2372	3000	-0.1169025	-0.1169025	0.01642044	-7.119327
formosa	oxysepala	flabellata	52499	36320	0.182157	0.182157	0.01028527	17.71046	3280	2550	0.1252144	0.1252144	0.01639456	7.637557
flabellata	pubescens	barnebyi	111510	6484	0.8900961	0.8900961	0.00280247	317.6113	6656	485	0.8641647	0.8641647	0.006745799	128.1041
flabellata	pubescens	formosa	122059	5681	0.9110537	0.9110537	0.002391256	380.9938	7167	415	0.8905302	0.8905302	0.005868902	151.7371
flabellata	pubescens	longissima	109361	6614	0.8859409	0.8859409	0.00290041	305.4537	6525	515	0.8536932	0.8536932	0.007039219	121.2767
flabellata	pubescens	chrysantha	112409	6409	0.8921207	0.8921207	0.002767961	322.3025	6720	491	0.8638192	0.8638192	0.006733012	128.2961
flabellata	barnebyi	pubescens	111510	6312	0.8928553	0.8928553	0.002787633	320.2915	6656	487	0.8636427	0.8636427	0.007000836	123.3628
flabellata	barnebyi	formosa	109987	6829	0.8830811	0.8830811	0.00303491	290.9744	6666	489	0.8633124	0.8633124	0.00683595	126.29
flabellata	barnebyi	longissima	108274	6974	0.878974	0.878974	0.003285646	267.5194	6530	526	0.850907	0.850907	0.007450995	114.2005
flabellata	barnebyi	chrysantha	109715	6700	0.8848946	0.8848946	0.003001714	294.7965	6599	499	0.859397	0.859397	0.007016961	122.4743
flabellata	aurea	vulgaris	53007	20268	0.4467963	0.4467963	0.008689877	51.41573	3288	1381	0.4084386	0.4084386	0.0156196	26.14912
flabellata	vulgaris	aurea	53007	16109	0.5338561	0.5338561	0.00778748	68.55313	3288	1119	0.4921715	0.4921715	0.01541771	31.92249
flabellata	sibirica	pubescens	20274	18522	0.04515929	0.04515929	0.01010999	4.466797	1540	1342	0.06870229	0.06870229	0.02136877	3.215079
flabellata	sibirica	barnebyi	20332	18589	0.04478302	0.04478302	0.01015578	4.409608	1579	1313	0.09197787	0.09197787	0.02121508	4.335495
flabellata	sibirica	aurea	24979	20501	0.09846086	0.09846086	0.009826487	10.01995	1767	1439	0.1023082	0.1023082	0.02058896	4.969078
flabellata	sibirica	vulgaris	25611	21782	0.08079252	0.08079252	0.00964174	8.379454	1849	1479	0.1111779	0.1111779	0.0199765	5.565435
flabellata	sibirica	formosa	20457	18808	0.04199669	0.04199669	0.01009017	4.162138	1563	1346	0.07459608	0.07459608	0.0210788	3.538916
flabellata	sibirica	oxysepala	15816	35197	-0.3799228	-0.3799228	0.009528216	-39.87344	1168	2304	-0.3271889	-0.3271889	0.01925424	-16.99309
flabellata	sibirica	longissima	20149	18700	0.03729826	0.03729826	0.01021769	3.650361	1560	1364	0.06703146	0.06703146	0.02136621	3.137265
flabellata	sibirica	chrysantha	20255	18656	0.04109378	0.04109378	0.01003914	4.093358	1540	1350	0.06574394	0.06574394	0.02116585	3.106133
flabellata	formosa	pubescens	122059	5401	0.9152518	0.9152518	0.002194753	417.0182	7167	404	0.893277	0.893277	0.005859395	152.4521
flabellata	formosa	barnebyi	109987	6723	0.8847914	0.8847914	0.002857011	309.6913	6666	476	0.866704	0.866704	0.006592323	131.4717
flabellata	formosa	longissima	110473	6573	0.8876852	0.8876852	0.002860192	310.3586	6637	534	0.8510668	0.8510668	0.007168418	118.7245
flabellata	formosa	chrysantha	115150	6229	0.8973628	0.8973628	0.002604242	344.5774	6905	485	0.8687415	0.8687415	0.006686886	129.9172
flabellata	longissima	pubescens	109492	6678	0.8850306	0.8850306	0.00294965	300.046	6571	476	0.8649071	0.8649071	0.006886749	125.59
flabellata	longissima	barnebyi	108200	7206	0.8751191	0.8751191	0.003322596	263.3842	6560	502	0.8578306	0.8578306	0.006977027	122.9507
flabellata	longissima	formosa	110537	6863	0.8830835	0.8830835	0.003059833	288.6051	6720	505	0.8602076	0.8602076	0.006754776	127.3481
flabellata	longissima	chrysantha	116915	6124	0.9004543	0.9004543	0.002651915	339.5487	6943	429	0.8836137	0.8836137	0.006198227	142.5591
flabellata	chrysantha	pubescens	112601	6243	0.8949379	0.8949379	0.002745877	325.9206	6753	451	0.8747918	0.8747918	0.006638775	131.7701
flabellata	chrysantha	barnebyi	109604	6774	0.8835862	0.8835862	0.003002751	294.259	6629	493	0.8615557	0.8615557	0.006703567	128.522
flabellata	chrysantha	formosa	115343	6313	0.8962156	0.8962156	0.002639658	339.5196	6946	473	0.8724896	0.8724896	0.006356727	137.2545
flabellata	chrysantha	longissima	116915	5949	0.9031612	0.9031612	0.00269209	335.487	6943	458	0.8762329	0.8762329	0.006406304	136.7767
oxysepala	pubescens	barnebyi	125555	6366	0.9034877	0.9034877	0.002601789	347.2563	7700	500	0.8780488	0.8780488	0.006241496	140.6792
oxysepala	pubescens	formosa	136134	5609	0.9208568	0.9208568	0.002203997	417.8122	8206	430	0.9004169	0.9004169	0.00548298	164.2203
oxysepala	pubescens	longissima	123274	6556	0.8990064	0.8990064	0.002669114	336.8183	7578	512	0.873424	0.873424	0.006371718	137.0783
oxysepala	pubescens	chrysantha	126408	6260	0.9056291	0.9056291	0.002451032	369.4889	7766	485	0.8824385	0.8824385	0.006144117	143.6233
oxysepala	barnebyi	pubescens	125555	6123	0.9070004	0.9070004	0.002586164	350.7127	7700	443	0.8911949	0.8911949	0.005913729	150.6993
oxysepala	barnebyi	formosa	123967	6658	0.8980593	0.8980593	0.002805015	320.162	7697	494	0.8793798	0.8793798	0.006265551	140.3516
oxysepala	barnebyi	longissima	122138	6867	0.893539	0.893539	0.003006602	297.1924	7560	497	0.876629	0.876629	0.006452298	135.8631
oxysepala	barnebyi	chrysantha	123648	6485	0.9003327	0.9003327	0.002713438	331.8051	7638	481	0.8815125	0.8815125	0.00620371	142.0944
oxysepala	aurea	vulgaris	79653	16330	0.6597314	0.6597314	0.00669756	98.50325	4978	1113	0.6345428	0.6345428	0.01197504	52.98879
oxysepala	vulgaris	aurea	79653	14814	0.6863667	0.6863667	0.00605215	113.4087	4978	1060	0.6488904	0.6488904	0.01155624	56.15065
oxysepala	sibirica	pubescens	41359	25369	0.2396295	0.2396295	0.009620929	24.90711	2991	1705	0.2738501	0.2738501	0.01674718	16.35201
oxysepala	sibirica	barnebyi	41320	25414	0.2383493	0.2383493	0.009697336	24.57884	3011	1712	0.2750371	0.2750371	0.01672615	16.44354
oxysepala	sibirica	aurea	54132	21693	0.427814	0.427814	0.008582537	49.84704	3576	1496	0.4100946	0.4100946	0.01534875	26.71844
oxysepala	sibirica	vulgaris	56078	21656	0.4428178	0.4428178	0.008505817	52.06059	3750	1423	0.4498357	0.4498357	0.01499654	29.99596
oxysepala	sibirica	formosa	41505	25708	0.2350289	0.2350289	0.009682154	24.27445	2991	1749	0.2620253	0.2620253	0.01662959	15.75657
oxysepala	sibirica	flabellata	63006	35197	0.2831787	0.2831787	0.01075747	26.32391	3841	2304	0.2501221	0.2501221	0.01592016	15.71103
oxysepala	sibirica	longissima	41043	25629	0.2311915	0.2311915	0.009727385	23.76708	2994	1741	0.2646251	0.2646251	0.01666927	15.87503
oxysepala	sibirica	chrysantha	41247	25501	0.2359022	0.2359022	0.00958909	24.6011	2973	1729	0.2645683	0.2645683	0.01657533	15.96157
oxysepala	formosa	pubescens	136134	5226	0.9260611	0.9260611	0.002028687	456.4829	8206	353	0.9175137	0.9175137	0.00488941	187.6533
oxysepala	formosa	barnebyi	123967	6524	0.9000084	0.9000084	0.002632888	341.8331	7697	474	0.8839799	0.8839799	0.005916788	149.402
oxysepala	formosa	longissima	124361	6475	0.9010211	0.9010211	0.002703993	333.2187	7661	499	0.8776961	0.8776961	0.006279682	139.7676
oxysepala	formosa	chrysantha	129149	6070	0.9102197	0.9102197	0.002382056	382.1151	7937	462	0.8899869	0.8899869	0.005948764	149.6087
oxysepala	flabellata	pubescens	36237	21995	0.2445734	0.2445734	0.009704014	25.20333	2594	1503	0.2662924	0.2662924	0.01750338	15.21377
oxysepala	flabellata	barnebyi	36233	22062	0.2430912	0.2430912	0.009765669	24.89242	2573	1539	0.2514591	0.2514591	0.01784039	14.09494
oxysepala	flabellata	aurea	46965	19006	0.4238074	0.4238074	0.00878985	48.21555	3104	1355	0.3922404	0.3922404	0.01605846	24.42578
oxysepala	flabellata	vulgaris	49180	18587	0.4514439	0.4514439	0.008443187	53.46843	3236	1277	0.4340793	0.4340793	0.01556693	27.88471
oxysepala	flabellata	sibirica	63006	15816	0.5986907	0.5986907	0.007564572	79.14403	3841	1168	0.5336394	0.5336394	0.01420617	37.56392
oxysepala	flabellata	formosa	36350	22195	0.2417798	0.2417798	0.009726751	24.8572	2569	1541	0.2501217	0.2501217	0.01765564	14.16667
oxysepala	flabellata	longissima	36234	22261	0.2388751	0.2388751	0.009792277	24.39424	2611	1552	0.2543839	0.2543839	0.01753081	14.51067
oxysepala	flabellata	chrysantha	36268	22117	0.2423739	0.2423739	0.009713943	24.95113	2599	1543	0.2549493	0.2549493	0.01739728	14.65455
oxysepala	longissima	pubescens	123428	6386	0.9016131	0.9016131	0.002662085	338.6868	7606	454	0.8873449	0.8873449	0.005918929	149.9165
oxysepala	longissima	barnebyi	122090	6859	0.8936169	0.8936169	0.003046835	293.2935	7556	485	0.8793682	0.8793682	0.006052756	145.2839
oxysepala	longissima	formosa	124403	6616	0.899007	0.899007	0.002822343	318.5321	7712	505	0.8770841	0.8770841	0.006068126	144.5395
oxysepala	longissima	chrysantha	130825	5864	0.9141994	0.9141994	0.002429946	376.222	7958	419	0.8999642	0.8999642	0.00537409	167.4636
oxysepala	chrysantha	pubescens	126679	6098	0.9081467	0.9081467	0.002543754	357.0105	7792	434	0.8944809	0.8944809	0.005743837	155.7288
oxysepala	chrysantha	barnebyi	123576	6512	0.8998832	0.8998832	0.002715784	331.353	7637	488	0.8798769	0.8798769	0.005979459	147.1499
oxysepala	chrysantha	formosa	129353	6224	0.908185	0.908185	0.002487594	365.0857	7950	487	0.8845561	0.8845561	0.005920569	149.4039
oxysepala	chrysantha	longissima	130825	5924	0.9133595	0.9133595	0.002553723	357.658	7958	458	0.8911597	0.8911597	0.005865971	151.9202
longissima	pubescens	barnebyi	21863	17895	0.09980381	0.09980381	0.01003152	9.949024	1246	1103	0.06087697	0.06087697	0.02277618	2.672835
longissima	pubescens	aurea	7011	6651	0.02635046	0.02635046	0.01225888	2.149501	506	499	0.006965174	0.006965174	0.03342281	0.2083958
longissima	pubescens	vulgaris	6846	6652	0.0143725	0.0143725	0.01171159	1.227203	515	519	-0.003868472	-0.003868472	0.03308972	-0.1169086
longissima	pubescens	sibirica	6814	6440	0.0282179	0.0282179	0.01183766	2.383739	501	522	-0.02052786	-0.02052786	0.03319215	-0.6184552
longissima	pubescens	formosa	28568	15739	0.2895479	0.2895479	0.009228179	31.3765	1582	945	0.2520776	0.2520776	0.02115876	11.91363
longissima	pubescens	flabellata	6692	6614	0.005862017	0.005862017	0.0118594	0.4942928	492	515	-0.02284012	-0.02284012	0.03302997	-0.6914969
longissima	pubescens	oxysepala	6367	6556	-0.01462509	-0.01462509	0.01213086	-1.20561	457	512	-0.05675955	-0.05675955	0.03442239	-1.648914
longissima	pubescens	chrysantha	18761	23477	-0.111653	-0.111653	0.009730462	-11.47458	1086	1347	-0.107275	-0.107275	0.02206254	-4.862313
longissima	barnebyi	pubescens	21863	19334	0.06138797	0.06138797	0.01000452	6.136021	1246	1110	0.05772496	0.05772496	0.02228145	2.590718
longissima	barnebyi	aurea	7319	7113	0.01427384	0.01427384	0.01250989	1.141004	513	539	-0.02471483	-0.02471483	0.03296729	-0.7496773
longissima	barnebyi	vulgaris	7120	7091	0.002040673	0.002040673	0.01211182	0.168486	529	543	-0.0130597	-0.0130597	0.03248739	-0.401993
longissima	barnebyi	sibirica	7242	6700	0.03887534	0.03887534	0.01227284	3.167592	539	494	0.04356244	0.04356244	0.03269091	1.332555
longissima	barnebyi	formosa	20238	20634	-0.009688784	-0.009688784	0.01005792	-0.9632986	1219	1158	0.0256626	0.0256626	0.02228909	1.151353
longissima	barnebyi	flabellata	7226	6974	0.01774648	0.01774648	0.01219375	1.455375	500	526	-0.02534113	-0.02534113	0.03355209	-0.7552772
longissima	barnebyi	oxysepala	6923	6867	0.004060914	0.004060914	0.0124673	0.3257253	498	497	0.001005025	0.001005025	0.03381985	0.02971702
longissima	barnebyi	chrysantha	17640	25326	-0.1788856	-0.1788856	0.009480211	-18.86937	1035	1423	-0.1578519	-0.1578519	0.02162887	-7.298204
longissima	aurea	vulgaris	68704	15385	0.6340782	0.6340782	0.00700747	90.48604	4120	1154	0.5623815	0.5623815	0.01331003	42.25245
longissima	aurea	sibirica	45171	20592	0.3737512	0.3737512	0.008694909	42.98506	2818	1558	0.2879342	0.2879342	0.01716661	16.77292
longissima	aurea	flabellata	43545	22000	0.3287055	0.3287055	0.008726174	37.66891	2773	1648	0.2544673	0.2544673	0.01698163	14.98486
longissima	aurea	oxysepala	32801	25250	0.1300753	0.1300753	0.009781035	13.29872	2188	1753	0.1103781	0.1103781	0.01839515	6.000389
longissima	vulgaris	aurea	68704	16061	0.6210464	0.6210464	0.007213926	86.08993	4120	1162	0.5600151	0.5600151	0.01345956	41.60725
longissima	vulgaris	sibirica	47972	19892	0.4137687	0.4137687	0.008275919	49.99671	3018	1458	0.3485255	0.3485255	0.0163806	21.27673
longissima	vulgaris	flabellata	46671	20973	0.3799007	0.3799007	0.008239349	46.10809	2937	1552	0.308532	0.308532	0.0165446	18.6485
longissima	vulgaris	oxysepala	33728	24663	0.1552465	0.1552465	0.009657419	16.07536	2224	1735	0.123516	0.123516	0.01822337	6.777893
longissima	sibirica	aurea	45171	24948	0.2884097	0.2884097	0.009357673	30.82067	2818	1700	0.2474546	0.2474546	0.01721127	14.37748
longissima	sibirica	vulgaris	47972	23568	0.3411238	0.3411238	0.008805951	38.73788	3018	1590	0.3098958	0.3098958	0.01632513	18.98275
longissima	sibirica	flabellata	62983	18700	0.5421324	0.5421324	0.007487702	72.40304	3616	1364	0.4522088	0.4522088	0.01500576	30.13568
longissima	sibirica	oxysepala	36680	25629	0.177358	0.177358	0.009868628	17.9719	2379	1741	0.1548544	0.1548544	0.01834771	8.439984
longissima	formosa	pubescens	28568	14553	0.3250157	0.3250157	0.009017606	36.04234	1582	851	0.3004521	0.3004521	0.02098345	14.31853
longissima	formosa	barnebyi	20238	18002	0.0584728	0.0584728	0.0102878	5.683701	1219	1059	0.07023705	0.07023705	0.02272427	3.090838
longissima	formosa	aurea	6987	6692	0.0215659	0.0215659	0.0122635	1.758544	507	532	-0.0240616	-0.0240616	0.03301279	-0.7288569
longissima	formosa	vulgaris	6909	6682	0.01670223	0.01670223	0.01191016	1.402351	529	539	-0.009363296	-0.009363296	0.03278669	-0.2855822
longissima	formosa	sibirica	7065	6509	0.04096066	0.04096066	0.01215596	3.369596	535	527	0.007532957	0.007532957	0.03264566	0.2307491
longissima	formosa	flabellata	6931	6573	0.02651066	0.02651066	0.01195063	2.218349	521	534	-0.01232227	-0.01232227	0.03300643	-0.3733295
longissima	formosa	oxysepala	6663	6475	0.01430964	0.01430964	0.01219254	1.173639	520	499	0.02060844	0.02060844	0.03384746	0.6088623
longissima	formosa	chrysantha	20201	21954	-0.04158463	-0.04158463	0.009637728	-4.314775	1189	1259	-0.02859477	-0.02859477	0.02198335	-1.300747
longissima	flabellata	aurea	43545	27803	0.2206369	0.2206369	0.009604922	22.97123	2773	1984	0.1658608	0.1658608	0.01741624	9.523343
longissima	flabellata	vulgaris	46671	26094	0.2827871	0.2827871	0.009042228	31.27405	2937	1879	0.2196844	0.2196844	0.0168183	13.06222
longissima	flabellata	sibirica	62983	20149	0.5152529	0.5152529	0.00784838	65.65085	3616	1560	0.3972179	0.3972179	0.01525587	26.03706
longissima	flabellata	oxysepala	52708	22261	0.4061279	0.4061279	0.009234226	43.98072	3326	1552	0.3636736	0.3636736	0.01650295	22.03689
longissima	oxysepala	aurea	32801	45016	-0.1569708	-0.1569708	0.01011231	-15.52275	2188	3148	-0.17991	-0.17991	0.01653325	-10.88171
longissima	oxysepala	vulgaris	33728	43748	-0.1293304	-0.1293304	0.009931059	-13.02282	2224	3122	-0.1679761	-0.1679761	0.01659316	-10.12321
longissima	oxysepala	sibirica	36680	41043	-0.05613525	-0.05613525	0.01014128	-5.535321	2379	2994	-0.1144612	-0.1144612	0.01668567	-6.859851
longissima	oxysepala	flabellata	52708	36234	0.1852218	0.1852218	0.01034584	17.90303	3326	2611	0.1204312	0.1204312	0.01638602	7.349632
chrysantha	pubescens	barnebyi	19663	17702	0.05248227	0.05248227	0.009797227	5.356849	1109	1068	0.01883326	0.01883326	0.02332741	0.8073446
chrysantha	pubescens	aurea	6659	6260	0.03088474	0.03088474	0.01244506	2.481687	478	446	0.03463203	0.03463203	0.0347778	0.9958086
chrysantha	pubescens	vulgaris	6485	6432	0.00410312	0.00410312	0.01189301	0.3450026	480	483	-0.003115265	-0.003115265	0.03395518	-0.09174639
chrysantha	pubescens	sibirica	6267	6321	-0.0042898	-0.0042898	0.01182161	-0.3628779	465	484	-0.02002107	-0.02002107	0.0341535	-0.5862085
chrysantha	pubescens	formosa	25030	17506	0.1768855	0.1768855	0.009206542	19.21302	1350	1035	0.1320755	0.1320755	0.02218731	5.952747
chrysantha	pubescens	flabellata	6208	6409	-0.01593089	-0.01593089	0.01191881	-1.336617	465	491	-0.02719665	-0.02719665	0.03383557	-0.8037888
chrysantha	pubescens	oxysepala	5965	6260	-0.02413088	-0.02413088	0.01209146	-1.995696	420	485	-0.0718232	-0.0718232	0.03497939	-2.053301
chrysantha	pubescens	longissima	15226	23477	-0.2131876	-0.2131876	0.009937958	-21.45185	862	1347	-0.2195564	-0.2195564	0.02282196	-9.6204
chrysantha	barnebyi	pubescens	19663	20679	-0.02518467	-0.02518467	0.009772257	-2.57716	1109	1196	-0.03774403	-0.03774403	0.02220033	-1.700157
chrysantha	barnebyi	aurea	6872	6627	0.01814949	0.01814949	0.01236483	1.467832	495	494	0.001011122	0.001011122	0.0336758	0.03002519
chrysantha	barnebyi	vulgaris	6640	6754	-0.008511274	-0.008511274	0.01202219	-0.7079635	490	502	-0.01209677	-0.01209677	0.03330717	-0.3631883
chrysantha	barnebyi	sibirica	6673	6561	0.00846305	0.00846305	0.01227492	0.6894586	505	457	0.04989605	0.04989605	0.03399052	1.46794
chrysantha	barnebyi	formosa	17339	23035	-0.1410809	-0.1410809	0.00948411	-14.8755	1068	1328	-0.1085142	-0.1085142	0.02162631	-5.017694
chrysantha	barnebyi	flabellata	6672	6700	-0.002093928	-0.002093928	0.01210451	-0.1729875	471	499	-0.02886598	-0.02886598	0.03414606	-0.8453677
chrysantha	barnebyi	oxysepala	6437	6485	-0.003714595	-0.003714595	0.01227258	-0.3026742	473	481	-0.008385744	-0.008385744	0.03447457	-0.2432444
chrysantha	barnebyi	longissima	15631	25326	-0.2367117	-0.2367117	0.009915627	-23.87259	933	1423	-0.2079796	-0.2079796	0.02210731	-9.407733
chrysantha	aurea	vulgaris	68682	15510	0.6315564	0.6315564	0.007024817	89.90362	4131	1163	0.5606347	0.5606347	0.01344601	41.69525
chrysantha	aurea	sibirica	44935	20789	0.3673848	0.3673848	0.008755862	41.95872	2817	1555	0.2886551	0.2886551	0.01712324	16.85751
chrysantha	aurea	flabellata	43412	22156	0.3241825	0.3241825	0.008739655	37.09329	2768	1646	0.2541912	0.2541912	0.01694707	14.99912
chrysantha	aurea	oxysepala	32678	25234	0.1285399	0.1285399	0.009745285	13.18995	2184	1754	0.1091925	0.1091925	0.01837437	5.942652
chrysantha	vulgaris	aurea	68682	15999	0.6221348	0.6221348	0.007181782	86.62681	4131	1146	0.5656623	0.5656623	0.01362901	41.50429
chrysantha	vulgaris	sibirica	47729	20082	0.4077067	0.4077067	0.008283723	49.21781	3009	1446	0.3508418	0.3508418	0.01634712	21.46199
chrysantha	vulgaris	flabellata	46495	21082	0.3760599	0.3760599	0.008201825	45.85076	2927	1544	0.3093268	0.3093268	0.01653867	18.70325
chrysantha	vulgaris	oxysepala	33593	24626	0.1540219	0.1540219	0.009550947	16.12635	2216	1733	0.1223094	0.1223094	0.01824717	6.702926
chrysantha	sibirica	aurea	44935	24668	0.29118	0.29118	0.009293404	31.3319	2817	1671	0.2553476	0.2553476	0.01717306	14.86908
chrysantha	sibirica	vulgaris	47729	23465	0.3408152	0.3408152	0.008755109	38.92758	3009	1578	0.3119686	0.3119686	0.01627813	19.1649
chrysantha	sibirica	flabellata	62655	18656	0.5411199	0.5411199	0.00742056	72.9217	3598	1350	0.454325	0.454325	0.01495484	30.37979
chrysantha	sibirica	oxysepala	36459	25501	0.176856	0.176856	0.00972553	18.18472	2362	1729	0.1547299	0.1547299	0.0181238	8.537385
chrysantha	formosa	pubescens	25030	14556	0.2645885	0.2645885	0.008847855	29.90425	1350	844	0.230629	0.230629	0.0221807	10.39773
chrysantha	formosa	barnebyi	17339	17101	0.006910569	0.006910569	0.01003015	0.6889795	1068	1011	0.02741703	0.02741703	0.02348446	1.167454
chrysantha	formosa	aurea	6481	6144	0.02669307	0.02669307	0.01247875	2.139083	466	465	0.001074114	0.001074114	0.03441175	0.03121358
chrysantha	formosa	vulgaris	6353	6265	0.006974164	0.006974164	0.01193212	0.5844866	473	481	-0.008385744	-0.008385744	0.03363286	-0.2493319
chrysantha	formosa	sibirica	6371	6238	0.01054802	0.01054802	0.01184245	0.8906957	477	466	0.0116649	0.0116649	0.03340761	0.3491689
chrysantha	formosa	flabellata	6307	6229	0.00622208	0.00622208	0.01206538	0.5156969	470	485	-0.01570681	-0.01570681	0.03313672	-0.474
chrysantha	formosa	oxysepala	6160	6070	0.007358953	0.007358953	0.01214136	0.6061061	474	462	0.01282051	0.01282051	0.03429248	0.3738579
chrysantha	formosa	longissima	14896	21954	-0.1915332	-0.1915332	0.01004712	-19.06349	867	1259	-0.1843838	-0.1843838	0.023428	-7.870232
chrysantha	flabellata	aurea	43412	27632	0.2221159	0.2221159	0.009589895	23.16145	2768	1951	0.1731299	0.1731299	0.01740296	9.948301
chrysantha	flabellata	vulgaris	46495	26063	0.2815954	0.2815954	0.009038966	31.1535	2927	1866	0.2213645	0.2213645	0.01680565	13.17202
chrysantha	flabellata	sibirica	62655	20255	0.5113979	0.5113979	0.007857482	65.0842	3598	1540	0.400545	0.400545	0.01514502	26.4473
chrysantha	flabellata	oxysepala	52464	22117	0.4068999	0.4068999	0.009138993	44.52349	3312	1543	0.3643666	0.3643666	0.01646036	22.13601
chrysantha	oxysepala	aurea	32678	44852	-0.1570231	-0.1570231	0.010087	-15.56687	2184	3114	-0.1755379	-0.1755379	0.01652795	-10.62068
chrysantha	oxysepala	vulgaris	33593	43749	-0.1313129	-0.1313129	0.009866877	-13.30845	2216	3110	-0.1678558	-0.1678558	0.01640315	-10.23315
chrysantha	oxysepala	sibirica	36459	41247	-0.06161686	-0.06161686	0.01007133	-6.118046	2362	2973	-0.1145267	-0.1145267	0.01645846	-6.958533
chrysantha	oxysepala	flabellata	52464	36268	0.1825272	0.1825272	0.0103522	17.63172	3312	2599	0.1206226	0.1206226	0.01631013	7.39556
chrysantha	longissima	pubescens	15226	18761	-0.1040104	-0.1040104	0.01012529	-10.27233	862	1086	-0.1149897	-0.1149897	0.02446285	-4.700587
chrysantha	longissima	barnebyi	15631	17640	-0.06038292	-0.06038292	0.01043901	-5.784351	933	1035	-0.05182927	-0.05182927	0.02471069	-2.097443
chrysantha	longissima	aurea	6150	6115	0.002853649	0.002853649	0.01291308	0.220989	455	430	0.02824859	0.02824859	0.03551474	0.7954047
chrysantha	longissima	vulgaris	6016	6159	-0.01174538	-0.01174538	0.0123447	-0.9514511	456	455	0.001097695	0.001097695	0.0350723	0.03129806
chrysantha	longissima	sibirica	5791	6223	-0.03595805	-0.03595805	0.01242721	-2.893494	447	445	0.002242152	0.002242152	0.03527341	0.06356494
chrysantha	longissima	formosa	14896	20201	-0.1511525	-0.1511525	0.009907822	-15.25588	867	1189	-0.1566148	-0.1566148	0.0235362	-6.654207
chrysantha	longissima	flabellata	5903	6187	-0.02349049	-0.02349049	0.01232896	-1.90531	440	443	-0.003397508	-0.003397508	0.03605784	-0.09422386
chrysantha	longissima	oxysepala	5849	5957	-0.009147891	-0.009147891	0.01265288	-0.7229889	432	442	-0.01144165	-0.01144165	0.03610967	-0.3168583
