# Supplementary material for: The Aquilegia genome provides insight into adaptive radiation and reveals an extraordinarily polymorphic chromosome with a unique history
Source: eLife. 2018 Oct 16;7:e36426. doi: 10.7554/eLife.36426 (PMC6255393; doi:10.7554/eLife.36426)
Supplement: Figure 7—source data 1. [file elife-36426-fig7-data1.txt]

phys.chr starts stops d.win bin.mid cM.Mb bp.exonic p.exonic mean.4fd.pi bp.total cm exon.density
1 1 500000 0.325 250001 2.22929936305732 169446 0.338892 0.00253721244925575 5e+05 1.11464968152866 152017.268571429
1 500001 1000000 0.561181434599156 750001 4.29936305732484 185978 0.371956 0.00284097214515592 5e+05 2.14968152866242 86514.2103703704
1 1000001 1500000 0.591731266149871 1250001 4.45859872611465 160251 0.320502 0.00369120857312959 5e+05 2.22929936305732 71884.02
1 1500001 2000000 0.7 1750001 5.73248407643312 175932 0.351864 0.00284167794316644 5e+05 2.86624203821656 61380.72
1 2000001 2500000 0.5703125 2250001 4.29936305732484 165959 0.331918 0.00235756385068762 5e+05 2.14968152866242 77201.6681481482
1 2500001 3000000 0.803149606299213 2750001 5.09554140127389 164520 0.32904 0.00219795802609189 5e+05 2.54777070063695 64574.0999999999
1 3000001 3500000 0.727272727272727 3250001 4.14012738853503 143788 0.287576 0.00228995578016425 5e+05 2.07006369426751 69460.6646153847
1 3500001 4000000 0.695652173913043 3750001 5.09554140127389 158452 0.316904 0.00241556954779622 5e+05 2.54777070063695 62192.4099999999
1 4000001 4500000 0.308411214953271 4250001 3.5031847133758 146691 0.293382 0.00232172470978441 5e+05 1.7515923566879 83747.2254545454
1 4500001 5000000 0.58 4750001 3.5031847133758 172793 0.345586 0.00269763077644851 5e+05 1.7515923566879 98649.0945454544
1 5000001 5500000 0.456310679611651 5250001 2.22929936305732 124845 0.24969 0.00270755178600555 5e+05 1.11464968152866 112003.8
1 5500001 6000000 0.136690647482014 5750001 3.82165605095541 144930 0.28986 0.00272241127856101 5e+05 1.91082802547771 75846.7000000001
1 6000001 6500000 0.291666666666667 6250001 2.86624203821656 137529 0.275058 0.00389766483516484 5e+05 1.43312101910828 95964.68
1 6500001 7000000 0.619047619047619 6750001 1.91082802547771 138461 0.276922 0.00213428703276419 5e+05 0.955414012738855 144922.513333333
1 7000001 7500000 0.568281938325991 7250001 3.98089171974522 145021 0.290042 0.00207612456747405 5e+05 1.99044585987261 72858.5504000001
1 7500001 8000000 0.267326732673267 7750001 2.70700636942675 143333 0.286666 0.00156651572634928 5e+05 1.35350318471337 105897.792941177
1 8000001 8500000 0.161290322580645 8250001 3.82165605095541 138573 0.277146 0.0018437900128041 5e+05 1.91082802547771 72519.8700000001
1 8500001 9000000 0.3215859030837 8750001 2.38853503184713 139664 0.279328 0.0019635946681955 5e+05 1.19426751592356 116945.322666667
1 9000001 9500000 0.313725490196078 9250001 1.43312101910828 150831 0.301662 0.00200917230836427 5e+05 0.71656050955414 210493.04
1 9500001 10000000 -0.262295081967213 9750001 0.318471337579618 110811 0.221622 0.00215165454815254 5e+05 0.159235668789809 695893.08
1 10000001 10500000 0.563025210084034 10250001 0 130375 0.26075 0.00194908512330947 5e+05 0 Inf
1 10500001 11000000 -0.204188481675393 10750001 1.11464968152866 136616 0.273232 0.00192481203007519 5e+05 0.55732484076433 245128.137142858
1 11000001 11500000 0.165562913907285 11250001 0.955414012738854 125009 0.250018 0.00199642915111183 5e+05 0.477707006369427 261685.506666667
1 11500001 12000000 0.675324675324675 11750001 0.477707006369427 97673 0.195346 0.00213299874529486 5e+05 0.238853503184713 408924.293333333
1 12000001 12500000 -0.020979020979021 12250001 1.43312101910828 126007 0.252014 0.00143276368030381 5e+05 0.71656050955414 175849.768888889
1 12500001 13000000 0.472527472527473 12750001 0.159235668789809 92768 0.185536 0.00161904761904762 5e+05 0.0796178343949045 1165166.08
1 13000001 13500000 0.0571428571428571 13250001 0.159235668789809 108738 0.217476 0.00176056338028169 5e+05 0.0796178343949045 1365749.28
1 13500001 14000000 0.655172413793103 13750001 0.159235668789809 76887 0.153774 0.00135268076733891 5e+05 0.0796178343949045 965700.72
1 14000001 14500000 0.402298850574713 14250001 0 71409 0.142818 0.00184411969380654 5e+05 0 Inf
1 14500001 15000000 0.270588235294118 14750001 0.636942675159236 104991 0.209982 0.00155695703586914 5e+05 0.318471337579618 329671.74
1 15000001 15500000 -0.0508474576271186 15250001 1.27388535031847 98923 0.197846 0.00186915887850467 5e+05 0.636942675159235 155309.11
1 15500001 16000000 0.2 15750001 0 71052 0.142104 0.0021437578814628 5e+05 0 Inf
1 16000001 16500000 0.166666666666667 16250001 0.318471337579618 65845 0.13169 0.0035987404408457 5e+05 0.159235668789809 413506.6
1 16500001 17000000 0.4 16750001 0 57206 0.114412 0.00160891089108911 5e+05 0 Inf
1 17000001 17500000 -0.393939393939394 17250001 0 57599 0.115198 0.00146616541353383 5e+05 0 Inf
1 17500001 18000000 0.375 17750001 0.159235668789809 70959 0.141918 0.00152066115702479 5e+05 0.0796178343949045 891245.04
1 18000001 18500000 0 18250001 0.159235668789809 56348 0.112696 0.00126630851880276 5e+05 0.0796178343949045 707730.88
1 18500001 19000000 -0.0793650793650794 18750001 0 68471 0.136942 0.00184162062615101 5e+05 0 Inf
1 19000001 20000000 0.6 19500001 0 111838 0.111838 0.00226147243314625 1e+06 0 Inf
1 20000001 21000000 0.272727272727273 20500001 0 78496 0.078496 0.00256410256410256 1e+06 0 Inf
1 21000001 22000000 0.176470588235294 21500001 0 78463 0.078463 0.00120441619270659 1e+06 0 Inf
1 22000001 23000000 0.761904761904762 22500001 0 82834 0.082834 0.00111460417262075 1e+06 0 Inf
1 23000001 24000000 0.0769230769230769 23500001 0 69551 0.069551 0.00213930348258706 1e+06 0 Inf
1 24000001 25000000 0.333333333333333 24500001 0 21687 0.021687 0.000581395348837209 1e+06 0 Inf
1 25000001 26000000 0.111111111111111 25500001 0 56895 0.056895 0.000353079639074147 1e+06 0 Inf
1 26000001 27000000 -0.333333333333333 26500001 0 39394 0.039394 0.000169061707523246 1e+06 0 Inf
1 27000001 28000000 0.224489795918367 27500001 0 91761 0.091761 0.00146293082072899 1e+06 0 Inf
1 28000001 29000000 -0.294117647058824 28500001 0 81558 0.081558 0.000477867203219316 1e+06 0 Inf
1 29000001 30000000 -0.5 29500001 0 63558 0.063558 0.000892857142857143 1e+06 0 Inf
1 30000001 31000000 -0.0526315789473684 30500001 0 69079 0.069079 0.000464037122969838 1e+06 0 Inf
1 31000001 31500000 0.2 31250001 0 33162 0.066324 0.000306748466257669 5e+05 0 Inf
1 31500001 32000000 0.333333333333333 31750001 0 28039 0.056078 0.000475059382422803 5e+05 0 Inf
1 32000001 32500000 -1 32250001 0 51867 0.103734 0.000835322195704057 5e+05 0 Inf
1 32500001 33000000 -0.2 32750001 0 44011 0.088022 0.000616740088105727 5e+05 0 Inf
1 33000001 33500000 0.666666666666667 33250001 0.796178343949045 61322 0.122644 0.0020997375328084 5e+05 0.398089171974522 154040.864
1 33500001 34000000 0.162790697674419 33750001 0.318471337579618 83894 0.167788 0.00125030644765874 5e+05 0.159235668789809 526854.32
1 34000001 34500000 -0.266666666666667 34250001 0.477707006369427 50861 0.101722 0.00192771084337349 5e+05 0.238853503184713 212938.053333333
1 34500001 35000000 0.551020408163265 34750001 0 54602 0.109204 0.00216658642272508 5e+05 0 Inf
1 35000001 35500000 0.278688524590164 35250001 0.318471337579618 56165 0.11233 0.00195632393084622 5e+05 0.159235668789809 352716.2
1 35500001 36000000 0.782608695652174 35750001 0 64865 0.12973 0.00294376098418278 5e+05 0 Inf
1 36000001 36500000 0.619047619047619 36250001 0.636942675159236 94627 0.189254 0.00229751682524948 5e+05 0.318471337579618 297128.78
1 36500001 37000000 0.342105263157895 36750001 1.27388535031847 72937 0.145874 0.00219005196733482 5e+05 0.636942675159235 114511.09
1 37000001 37500000 0.171717171717172 37250001 1.11464968152866 107818 0.215636 0.0028982761886721 5e+05 0.55732484076433 193456.297142858
1 37500001 38000000 -0.00826446280991736 37750001 0.796178343949045 120248 0.240496 0.00188948872657987 5e+05 0.398089171974522 302062.976
1 38000001 38500000 0 38250001 3.82165605095541 105691 0.211382 0.0020711080428029 5e+05 1.91082802547771 55311.6233333334
1 38500001 39000000 -0.0303030303030303 38750001 1.7515923566879 109264 0.218528 0.00141311547803047 5e+05 0.87579617834395 124759.621818182
1 39000001 39500000 0.115577889447236 39250001 1.59235668789809 102998 0.205996 0.0040644452581472 5e+05 0.796178343949045 129365.488
1 39500001 40000000 0.292817679558011 39750001 4.45859872611465 125566 0.251132 0.00250447227191413 5e+05 2.22929936305732 56325.32
1 40000001 40500000 -0.360655737704918 40250001 4.14012738853503 119434 0.238868 0.00356306457009033 5e+05 2.07006369426751 57695.8092307693
1 40500001 41000000 0.220588235294118 40750001 4.61783439490446 122717 0.245434 0.0020864136684738 5e+05 2.30891719745223 53149.155862069
1 41000001 41500000 0.434210526315789 41250001 5.4140127388535 119045 0.23809 0.00260838280266235 5e+05 2.70700636942675 43976.6235294118
1 41500001 42000000 0.83399209486166 41750001 3.02547770700637 123163 0.246326 0.00287474332648871 5e+05 1.51273885350318 81417.2252631579
1 42000001 42500000 0.837837837837838 42250001 5.57324840764331 122486 0.244972 0.0022377938517179 5e+05 2.78662420382165 43954.976
1 42500001 43000000 0.308510638297872 42750001 5.25477707006369 142786 0.285572 0.0028863598878443 5e+05 2.62738853503184 54345.216969697
1 43000001 43500000 0.42156862745098 43250001 6.52866242038217 143774 0.287548 0.00362927779807575 5e+05 3.26433121019108 44043.9375609756
1 43500001 44000000 0.68075117370892 43750001 4.14012738853503 128136 0.256272 0.00261316578609168 5e+05 2.07006369426751 61899.5446153846
1 44000001 44842349 0.583577712609971 44421175.5 2.26845170526433 202672 0.240603360364884 0.00320702585356227 842349 1.9108280254777 106065.013333334
2 1 500000 -0.298245614035088 250001 1.91082802547771 103591 0.207182 0.00227773695811903 5e+05 0.955414012738855 108425.246666666
2 500001 1000000 0.567567567567568 750001 4.93630573248408 132651 0.265302 0.00291873963515755 5e+05 2.46815286624204 53745.0503225806
2 1000001 1500000 0.475 1250001 4.61783439490446 120398 0.240796 0.00297553851770719 5e+05 2.30891719745223 52144.7889655172
2 1500001 2000000 0.521276595744681 1750001 6.21019108280255 134765 0.26953 0.00204666927388867 5e+05 3.10509554140127 43401.241025641
2 2000001 2500000 0.0844444444444444 2250001 3.98089171974522 114946 0.229892 0.00217522658610272 5e+05 1.99044585987261 57748.8704
2 2500001 3000000 0.167883211678832 2750001 4.45859872611465 123138 0.246276 0.00286528415387051 5e+05 2.22929936305732 55236.1885714286
2 3000001 3500000 0.486338797814208 3250001 3.82165605095541 121549 0.243098 0.00476293570036805 5e+05 1.91082802547771 63610.6433333334
2 3500001 4000000 0.604938271604938 3750001 2.86624203821656 72701 0.145402 0.00398420674802584 5e+05 1.43312101910828 50729.1422222222
2 4000001 4500000 0.238938053097345 4250001 2.22929936305732 108607 0.217214 0.0028203672155972 5e+05 1.11464968152866 97435.9942857145
2 4500001 5000000 0.76 4750001 1.7515923566879 117673 0.235346 0.00230077708365077 5e+05 0.87579617834395 134361.170909091
2 5000001 5500000 0.707070707070707 5250001 3.6624203821656 105473 0.210946 0.00287243532560214 5e+05 1.8312101910828 57597.4295652175
2 5500001 6000000 0.426086956521739 5750001 0.955414012738854 80647 0.161294 0.00217512548800892 5e+05 0.477707006369427 168821.053333333
2 6000001 6500000 0.428571428571429 6250001 1.11464968152866 96964 0.193928 0.0020870076425632 5e+05 0.55732484076433 173981.12
2 6500001 7000000 0.138461538461538 6750001 1.7515923566879 89512 0.179024 0.00191914022517912 5e+05 0.87579617834395 102206.429090909
2 7000001 7500000 0.314285714285714 7250001 1.11464968152866 80135 0.16027 0.00253489034463116 5e+05 0.55732484076433 143785.085714286
2 7500001 8000000 0.129411764705882 7750001 1.43312101910828 77149 0.154298 0.00263614290669442 5e+05 0.71656050955414 107665.715555556
2 8000001 8500000 0.60655737704918 8250001 0.636942675159236 47189 0.094378 0.00285006195786865 5e+05 0.318471337579618 148173.46
2 8500001 8900000 0.121951219512195 8700001 0 36816 0.09204 0.0026628895184136 4e+05 0 Inf
2 9000001 9500000 0.227272727272727 9250001 0 72765 0.14553 0.00253427503115912 5e+05 0 Inf
2 9500001 10000000 0.19672131147541 9750001 0 85958 0.171916 0.00224537037037037 5e+05 0 Inf
2 10000001 10500000 0.34375 10250001 0 49563 0.099126 0.00249433106575964 5e+05 0 Inf
2 10500001 11000000 0.434782608695652 10750001 0.318471337579618 61615 0.12323 0.00199836867862969 5e+05 0.159235668789809 386942.2
2 11000001 11500000 0.266666666666667 11250001 0 56463 0.112926 0.00168993387215283 5e+05 0 Inf
2 11500001 12000000 NA 11750001 0 10401 0.020802 0.142857142857143 5e+05 0 Inf
2 12000001 12500000 0.8 12250001 0 51060 0.10212 0.00228969636635142 5e+05 0 Inf
2 12500001 13000000 0.591836734693878 12750001 0 70282 0.140564 0.00218637992831541 5e+05 0 Inf
2 13000001 13500000 -0.333333333333333 13250001 0 21425 0.04285 0 5e+05 0 Inf
2 13500001 14000000 0.6 13750001 0 22285 0.04457 0.00065359477124183 5e+05 0 Inf
2 14000001 14500000 1 14250001 0 22318 0.044636 0.000165562913907285 5e+05 0 Inf
2 14500001 15000000 -0.609756097560976 14750001 0 47285 0.09457 0.000886162235855488 5e+05 0 Inf
2 15000001 15500000 -0.515151515151515 15250001 0 55876 0.111752 0.00233426704014939 5e+05 0 Inf
2 15500001 16000000 0.333333333333333 15750001 0 40036 0.080072 0.00438095238095238 5e+05 0 Inf
2 16000001 17000000 -0.3125 16500001 0 35059 0.035059 0.00140540540540541 1e+06 0 Inf
2 17000001 18000000 0 17500001 0 110026 0.110026 0.00207995678011885 1e+06 0 Inf
2 18000001 19000000 1 18500001 0 12382 0.012382 0.000833333333333333 1e+06 0 Inf
2 19000001 20000000 -0.25 19500001 0 37607 0.037607 0.00105474635861376 1e+06 0 Inf
2 20000001 21000000 -1 20500001 0 56494 0.056494 0.00104166666666667 1e+06 0 Inf
2 21000001 22000000 0.890909090909091 21500001 0 99615 0.099615 0.0018957345971564 1e+06 0 Inf
2 22000001 23000000 0.0285714285714286 22500001 0 83483 0.083483 0.00188679245283019 1e+06 0 Inf
2 23000001 24000000 -0.166666666666667 23500001 0 163760 0.16376 0.00142425550280535 1e+06 0 Inf
2 24000001 25000000 0.555555555555556 24500001 0 68613 0.068613 0.000661834226284273 1e+06 0 Inf
2 25000001 26000000 -0.473684210526316 25500001 0 70291 0.070291 0.00135462022254475 1e+06 0 Inf
2 26000001 27000000 0.75609756097561 26500001 0 62056 0.062056 0.00197876447876448 1e+06 0 Inf
2 27000001 28000000 0.230769230769231 27500001 0.0796178343949045 91024 0.091024 0.00220115137148662 1e+06 0.0796178343949045 1143261.44
2 28000001 29000000 -0.142857142857143 28500001 0.159235668789809 135039 0.135039 0.00275249241439098 1e+06 0.159235668789809 848044.92
2 29000001 30000000 -0.205882352941176 29500001 0.477707006369427 159232 0.159232 0.00280193236714976 1e+06 0.477707006369427 333325.653333333
2 30000001 31000000 0.165829145728643 30500001 0.557324840764331 154379 0.154379 0.00200235571260306 1e+06 0.557324840764331 277000.034285714
2 31000001 32000000 0.0309278350515464 31500001 0.636942675159236 165490 0.16549 0.00248132675022155 1e+06 0.636942675159236 259819.3
2 32000001 33000000 0.670995670995671 32500001 0.796178343949045 178316 0.178316 0.00235347880726608 1e+06 0.796178343949045 223964.896
2 33000001 34000000 0.111111111111111 33500001 1.11464968152866 176652 0.176652 0.00210602759622367 1e+06 1.11464968152866 158482.08
2 34000001 35000000 0.309644670050761 34500001 1.51273885350318 210331 0.210331 0.00274100124120811 1e+06 1.51273885350318 139039.861052632
2 35000001 35500000 0.631578947368421 35250001 3.18471337579618 112391 0.224782 0.00414146967198094 5e+05 1.59235668789809 70581.548
2 35500001 36000000 0.229357798165138 35750001 3.18471337579618 123371 0.246742 0.00246775098149187 5e+05 1.59235668789809 77476.988
2 36000001 36500000 0.227053140096618 36250001 3.5031847133758 143032 0.286064 0.0031812865497076 5e+05 1.7515923566879 81658.269090909
2 36500001 37000000 0.541561712846348 36750001 4.45859872611465 172217 0.344434 0.00394083107497742 5e+05 2.22929936305732 77251.6257142857
2 37000001 37500000 0.256830601092896 37250001 5.25477707006369 130114 0.260228 0.00300568643379366 5e+05 2.62738853503184 49522.176969697
2 37500001 38000000 0.27007299270073 37750001 4.29936305732484 152624 0.305248 0.00224922440537746 5e+05 2.14968152866242 70998.4237037037
2 38000001 38500000 0.495652173913044 38250001 1.91082802547771 157068 0.314136 0.00244893811604512 5e+05 0.955414012738855 164397.84
2 38500001 39000000 0.271428571428571 38750001 3.82165605095541 129550 0.2591 0.00301930374525656 5e+05 1.91082802547771 67797.8333333334
2 39000001 39500000 0.243781094527363 39250001 3.98089171974522 140900 0.2818 0.00295879252515573 5e+05 1.99044585987261 70788.16
2 39500001 40000000 0.5859375 39750001 6.36942675159236 155631 0.311262 0.00299062844542448 5e+05 3.18471337579618 48868.134
2 40000001 40500000 0.5 40250001 7.48407643312102 160735 0.32147 0.00332175121612231 5e+05 3.74203821656051 42953.8638297872
2 40500001 41000000 0.293375394321767 40750001 6.36942675159236 174287 0.348574 0.00393292315116419 5e+05 3.18471337579618 54726.118
2 41000001 41500000 0.664233576642336 41250001 6.21019108280255 150867 0.301734 0.00340409008542584 5e+05 3.10509554140127 48586.9107692308
2 41500001 42000000 0.11304347826087 41750001 3.82165605095541 88095 0.17619 0.00305762446099569 5e+05 1.91082802547771 46103.05
2 42000001 42500000 0.593406593406593 42250001 5.4140127388535 164563 0.329126 0.00390399074609601 5e+05 2.70700636942675 60791.5082352942
2 42500001 43181631 0.464566929133858 42840816.5 2.33609781230327 220747 0.323851174609136 0.00199647680563711 681631 1.59235668789809 138629.116
3 1 500000 0.278688524590164 250001 4.77707006369427 157266 0.314532 0.00231537899098221 5e+05 2.38853503184713 65842.032
3 500001 1000000 0.655172413793103 750001 4.45859872611465 136121 0.272242 0.00252245365946876 5e+05 2.22929936305732 61059.9914285714
3 1000001 1500000 0.368055555555556 1250001 3.34394904458599 126019 0.252038 0.00328166626301768 5e+05 1.67197452229299 75371.3638095238
3 1500001 2000000 0.762162162162162 1750001 4.14012738853503 116197 0.232394 0.00395844528031524 5e+05 2.07006369426751 56132.0892307693
3 2000001 2500000 0.105263157894737 2250001 3.98089171974522 108255 0.21651 0.00394100023046785 5e+05 1.99044585987261 54387.312
3 2500001 3000000 0.0427350427350427 2750001 7.00636942675159 119355 0.23871 0.00270498732037194 5e+05 3.50318471337579 34070.4272727273
3 3000001 3500000 0.657142857142857 3250001 3.98089171974522 142470 0.28494 0.00284154361583323 5e+05 1.99044585987261 71576.9280000001
3 3500001 4000000 0.177664974619289 3750001 4.77707006369427 149868 0.299736 0.00305650267900633 5e+05 2.38853503184713 62744.736
3 4000001 4500000 0.566037735849057 4250001 3.5031847133758 110353 0.220706 0.00300500834724541 5e+05 1.7515923566879 63001.5309090908
3 4500001 5000000 0.673469387755102 4750001 1.59235668789809 120184 0.240368 0.00323378352672627 5e+05 0.796178343949045 150951.104
3 5000001 5500000 0.395348837209302 5250001 1.11464968152866 89097 0.178194 0.00255466551201559 5e+05 0.55732484076433 159865.474285715
3 5500001 6000000 0.171974522292994 5750001 1.43312101910828 108338 0.216676 0.00324306252089602 5e+05 0.71656050955414 151191.697777778
3 6000001 6500000 0.39344262295082 6250001 0.477707006369427 89283 0.178566 0.00299342105263158 5e+05 0.238853503184713 373798.16
3 6500001 7000000 0.641025641025641 6750001 2.22929936305732 101026 0.202052 0.0028305266929416 5e+05 1.11464968152866 90634.7542857145
3 7000001 7500000 0.701923076923077 7250001 1.43312101910828 125733 0.251466 0.00333790580704161 5e+05 0.71656050955414 175467.386666667
3 7500001 8000000 0.770114942528736 7750001 1.43312101910828 68753 0.137506 0.00296610169491525 5e+05 0.71656050955414 95948.6311111111
3 8000001 8500000 0.183098591549296 8250001 0.796178343949045 62379 0.124758 0.00356612184249629 5e+05 0.398089171974522 156696.048
3 8500001 9000000 0.324675324675325 8750001 0.318471337579618 98269 0.196538 0.00287700328248697 5e+05 0.159235668789809 617129.32
3 9000001 9500000 0.787878787878788 9250001 0.477707006369427 68146 0.136292 0.00216480446927374 5e+05 0.238853503184713 285304.586666667
3 9500001 10000000 0.607843137254902 9750001 0.955414012738854 63245 0.12649 0.00183814143477151 5e+05 0.477707006369427 132392.866666667
3 10000001 10500000 0.215686274509804 10250001 0.318471337579618 80399 0.160798 0.00331254033125403 5e+05 0.159235668789809 504905.72
3 10500001 11000000 -0.257142857142857 10750001 0.477707006369427 39850 0.0797 0.0024436990896023 5e+05 0.238853503184713 166838.666666667
3 11000001 11500000 0.411764705882353 11250001 0 51952 0.103904 0.00225019069412662 5e+05 0 Inf
3 11500001 12000000 0.666666666666667 11750001 0 26751 0.053502 0.00242057488653555 5e+05 0 Inf
3 12000001 12500000 0.72972972972973 12250001 0.796178343949045 49827 0.099654 0.00298305084745763 5e+05 0.398089171974522 125165.424
3 12500001 13000000 -0.333333333333333 12750001 0 42959 0.085918 0.00190713101160862 5e+05 0 Inf
3 13000001 13500000 0.666666666666667 13250001 0.796178343949045 20356 0.040712 0.00390625 5e+05 0.398089171974522 51134.272
3 13500001 14000000 0 13750001 0 40697 0.081394 0.00312684365781711 5e+05 0 Inf
3 14000001 14500000 -0.5 14250001 0 56745 0.11349 0.00144546649145861 5e+05 0 Inf
3 14500001 15000000 -0.142857142857143 14750001 0 60765 0.12153 0.00202991452991453 5e+05 0 Inf
3 15000001 15500000 0.333333333333333 15250001 0 30091 0.060182 0.00116999311768754 5e+05 0 Inf
3 15500001 16000000 0.166666666666667 15750001 0 42173 0.084346 0.000656324582338902 5e+05 0 Inf
3 16000001 16500000 0.714285714285714 16250001 0 31174 0.062348 0.000323206205559147 5e+05 0 Inf
3 16500001 17000000 0.5 16750001 0 31830 0.06366 0.00147058823529412 5e+05 0 Inf
3 17000001 17500000 0.636363636363636 17250001 0 13496 0.026992 0.000216450216450216 5e+05 0 Inf
3 17500001 18000000 NA 17750001 0 2360 0.00472 NA 5e+05 0 Inf
3 18000001 18500000 0 18250001 0 48440 0.09688 0.00079295154185022 5e+05 0 Inf
3 18500001 19000000 -1 18750001 0 47748 0.095496 0.000955223880597015 5e+05 0 Inf
3 19000001 19500000 -1 19250001 0 22402 0.044804 0.00109519797809604 5e+05 0 Inf
3 19500001 20000000 0.0714285714285714 19750001 0 65811 0.131622 0.00131832797427653 5e+05 0 Inf
3 20000001 20500000 -0.666666666666667 20250001 0 49240 0.09848 0.00170648464163823 5e+05 0 Inf
3 20500001 21000000 -0.428571428571429 20750001 0 52029 0.104058 0.00233134920634921 5e+05 0 Inf
3 21000001 21500000 -0.25 21250001 0 48737 0.097474 0.00134649910233393 5e+05 0 Inf
3 21500001 22000000 0.862068965517241 21750001 0.159235668789809 48196 0.096392 0.00513376717281273 5e+05 0.0796178343949045 605341.76
3 22000001 22500000 0.333333333333333 22250001 0 22191 0.044382 0.00124555160142349 5e+05 0 Inf
3 22500001 23000000 -1 22750001 0 16984 0.033968 0.000341296928327645 5e+05 0 Inf
3 23000001 23500000 -1 23250001 0 27026 0.054052 0.000908173562058527 5e+05 0 Inf
3 23500001 24000000 -0.5 23750001 0 29783 0.059566 0.00066006600660066 5e+05 0 Inf
3 24000001 24500000 0.333333333333333 24250001 0 46402 0.092804 0.00314465408805031 5e+05 0 Inf
3 24500001 25000000 1 24750001 0.318471337579618 27233 0.054466 0.00103806228373702 5e+05 0.159235668789809 171023.24
3 25000001 25500000 1 25250001 0 21711 0.043422 0.000443458980044346 5e+05 0 Inf
3 25500001 26000000 -0.25 25750001 0 53640 0.10728 0.00177105831533477 5e+05 0 Inf
3 26000001 26500000 0.5 26250001 0 36683 0.073366 0.00224800580130529 5e+05 0 Inf
3 26500001 27000000 0.578947368421053 26750001 0.159235668789809 42305 0.08461 0.0049792531120332 5e+05 0.0796178343949045 531350.8
3 27000001 27500000 0.333333333333333 27250001 0 45962 0.091924 0.00235237638022084 5e+05 0 Inf
3 27500001 28000000 0.230769230769231 27750001 0.318471337579618 49714 0.099428 0.00308710033076075 5e+05 0.159235668789809 312203.92
3 28000001 28500000 0.368421052631579 28250001 0.636942675159236 46738 0.093476 0.00206896551724138 5e+05 0.318471337579618 146757.32
3 28500001 29000000 0.483870967741935 28750001 1.11464968152866 87103 0.174206 0.00311966853521813 5e+05 0.55732484076433 156287.668571429
3 29000001 29500000 0.328571428571429 29250001 0.318471337579618 87349 0.174698 0.00382695507487521 5e+05 0.159235668789809 548551.72
3 29500001 30000000 0.557251908396947 29750001 0.318471337579618 71065 0.14213 0.00925740925740926 5e+05 0.159235668789809 446288.2
3 30000001 30500000 0.146853146853147 30250001 0.477707006369427 96265 0.19253 0.00396570203644159 5e+05 0.238853503184713 403029.466666666
3 30500001 31000000 -0.469387755102041 30750001 0.477707006369427 76840 0.15368 0.00299674267100977 5e+05 0.238853503184713 321703.466666666
3 31000001 31500000 0.230769230769231 31250001 0.796178343949045 72710 0.14542 0.00215721040189125 5e+05 0.398089171974522 182647.52
3 31500001 32000000 0.0689655172413793 31750001 0.636942675159236 77263 0.154526 0.00319005136523385 5e+05 0.318471337579618 242605.82
3 32000001 32500000 -0.139664804469274 32250001 0.955414012738854 96407 0.192814 0.00214105793450882 5e+05 0.477707006369427 201811.986666667
3 32500001 33000000 0.398773006134969 32750001 1.59235668789809 95920 0.19184 0.00229667088074168 5e+05 0.796178343949045 120475.52
3 33000001 33500000 0.233333333333333 33250001 1.27388535031847 111438 0.222876 0.00309775840597758 5e+05 0.636942675159235 174957.66
3 33500001 34000000 0.34020618556701 33750001 1.43312101910828 91326 0.182652 0.00300769410118909 5e+05 0.71656050955414 127450.506666667
3 34000001 34500000 0.608938547486033 34250001 3.02547770700637 112029 0.224058 0.00165756262949708 5e+05 1.51273885350318 74057.0652631579
3 34500001 35000000 0.449275362318841 34750001 2.07006369426752 106757 0.213514 0.00245062179956108 5e+05 1.03503184713376 103143.686153846
3 35000001 35500000 0.524752475247525 35250001 3.18471337579618 125311 0.250622 0.00265761396702231 5e+05 1.59235668789809 78695.308
3 35500001 36000000 0.658333333333333 35750001 4.29936305732484 137770 0.27554 0.00528962885882761 5e+05 2.14968152866242 64088.562962963
3 36000001 36500000 0.124260355029586 36250001 4.77707006369427 140595 0.28119 0.00254065040650406 5e+05 2.38853503184713 58862.44
3 36500001 37000000 -0.0897435897435897 36750001 6.68789808917197 138334 0.276668 0.00255833567613157 5e+05 3.34394904458598 41368.4533333334
3 37000001 37500000 0.640449438202247 37250001 6.21019108280255 137015 0.27403 0.00232991612301957 5e+05 3.10509554140127 44125.8564102564
3 37500001 38000000 0.232067510548523 37750001 6.84713375796178 164309 0.328618 0.00187728360841628 5e+05 3.42356687898089 47993.5125581396
3 38000001 38500000 0.614035087719298 38250001 5.89171974522293 130788 0.261576 0.00189900126600084 5e+05 2.94585987261146 44397.2237837838
3 38500001 39000000 0.333333333333333 38750001 3.18471337579618 143638 0.287276 0.00180327868852459 5e+05 1.59235668789809 90204.664
3 39000001 39500000 0.69060773480663 39250001 3.82165605095541 141913 0.283826 0.00253108348134991 5e+05 1.91082802547771 74267.8033333334
3 39500001 40000000 0.389671361502347 39750001 4.14012738853503 152861 0.305722 0.00213594672697575 5e+05 2.07006369426751 73843.6215384616
3 40000001 40500000 0.428571428571429 40250001 4.29936305732484 129727 0.259454 0.00224747474747475 5e+05 2.14968152866242 60347.0785185185
3 40500001 41000000 0.465798045602606 40750001 4.77707006369427 164037 0.328074 0.00252327746741155 5e+05 2.38853503184713 68676.824
3 41000001 41500000 0.520912547528517 41250001 5.57324840764331 170754 0.341508 0.00206330597889801 5e+05 2.78662420382165 61276.2925714286
3 41500001 42000000 0.648648648648649 41750001 4.77707006369427 162239 0.324478 0.00314165816037201 5e+05 2.38853503184713 67924.0613333333
3 42000001 42709656 0.684647302904564 42354829 1.79507444496837 243269 0.342798482645113 0.00145996275605214 709656 1.27388535031847 190966.165
4 1 500000 -0.0852017937219731 250001 4.29936305732484 118201 0.236402 0.00375733137829912 5e+05 2.14968152866242 54985.3540740741
4 500001 1000000 0.206106870229008 750001 4.14012738853503 64298 0.128596 0.00625814863102999 5e+05 2.07006369426751 31060.88
4 1000001 1500000 0.587301587301587 1250001 9.23566878980892 96818 0.193636 0.00524133846609417 5e+05 4.61783439490446 20966.1048275862
4 1500001 2000000 0.13953488372093 1750001 9.07643312101911 93845 0.18769 0.00574712643678161 5e+05 4.53821656050955 20678.8280701754
4 2000001 2500000 0.231527093596059 2250001 7.96178343949045 83439 0.166878 0.00607323608216731 5e+05 3.98089171974522 20959.8768
4 2500001 3000000 0.333333333333333 2750001 3.18471337579618 105537 0.211074 0.00708386277001271 5e+05 1.59235668789809 66277.236
4 3000001 3500000 0.262295081967213 3250001 4.45859872611465 97935 0.19587 0.00617635107679805 5e+05 2.22929936305732 43930.8428571429
4 3500001 4000000 0.558139534883721 3750001 3.6624203821656 65915 0.13183 0.00388888888888889 5e+05 1.8312101910828 35995.3217391305
4 4000001 4500000 0.614035087719298 4250001 5.09554140127389 99298 0.198596 0.00564684792351359 5e+05 2.54777070063695 38974.465
4 4500001 5000000 0.545454545454545 4750001 2.70700636942675 80945 0.16189 0.00639789658194566 5e+05 1.35350318471337 59804.0705882353
4 5000001 5500000 0.669902912621359 5250001 2.54777070063694 64084 0.128168 0.00783312047679864 5e+05 1.27388535031847 50305.9400000001
4 5500001 6000000 0.62962962962963 5750001 1.59235668789809 62685 0.12537 0.00644257703081232 5e+05 0.796178343949045 78732.36
4 6000001 6500000 0.416666666666667 6250001 3.02547770700637 64252 0.128504 0.00739910313901345 5e+05 1.51273885350318 42473.9536842105
4 6500001 7000000 -0.0769230769230769 6750001 1.91082802547771 60877 0.121754 0.00597897503285151 5e+05 0.955414012738855 63717.9266666666
4 7000001 7500000 0.209302325581395 7250001 1.91082802547771 59133 0.118266 0.0037567084078712 5e+05 0.955414012738855 61892.5399999999
4 7500001 8000000 0.363636363636364 7750001 2.22929936305732 43940 0.08788 0.00553877139979859 5e+05 1.11464968152866 39420.4571428572
4 8000001 8500000 0.789473684210526 8250001 0.477707006369427 54438 0.108876 0.00557275541795666 5e+05 0.238853503184713 227913.76
4 8500001 9000000 0.121951219512195 8750001 3.82165605095541 64321 0.128642 0.0076518412242946 5e+05 1.91082802547771 33661.3233333334
4 9000001 9500000 0.51219512195122 9250001 2.38853503184713 51541 0.103082 0.00451612903225806 5e+05 1.19426751592356 43156.9973333334
4 9500001 10000000 0.647058823529412 9750001 1.27388535031847 50596 0.101192 0.00800367985280589 5e+05 0.636942675159235 79435.7200000001
4 10000001 10500000 0.72 10250001 1.27388535031847 40873 0.081746 0.00651906519065191 5e+05 0.636942675159235 64170.6100000001
4 10500001 11000000 0.647058823529412 10750001 1.11464968152866 49229 0.098458 0.00648829431438127 5e+05 0.55732484076433 88330.8914285716
4 11000001 11500000 0.487179487179487 11250001 1.7515923566879 40011 0.080022 0.00461309523809524 5e+05 0.87579617834395 45685.2872727272
4 11500001 12000000 0.52 11750001 0.477707006369427 21907 0.043814 0.00744336569579288 5e+05 0.238853503184713 91717.3066666666
4 12000001 12500000 -0.4 12250001 0.477707006369427 55952 0.111904 0.00933098591549296 5e+05 0.238853503184713 234252.373333333
4 12500001 13000000 0.0434782608695652 12750001 1.27388535031847 44107 0.088214 0.00703703703703704 5e+05 0.636942675159235 69247.9900000001
4 13000001 14000000 0.3 13500001 0.238853503184713 71464 0.071464 0.00517346317711503 1e+06 0.238853503184713 299195.946666667
4 14000001 15000000 -0.272727272727273 14500001 0 34245 0.034245 0.0072 1e+06 0 Inf
4 15000001 16000000 0.92 15500001 0 60878 0.060878 0.00335195530726257 1e+06 0 Inf
4 16000001 17000000 0.075 16500001 0.238853503184713 97820 0.09782 0.00658513640639699 1e+06 0.238853503184713 409539.733333334
4 17000001 17500000 0.80952380952381 17250001 0.796178343949045 49293 0.098586 0.0038961038961039 5e+05 0.398089171974522 123824.016
4 17500001 18000000 -0.2 17750001 1.27388535031847 52936 0.105872 0.00804953560371517 5e+05 0.636942675159235 83109.5200000001
4 18000001 18500000 0.6 18250001 1.11464968152866 64475 0.12895 0.00694006309148265 5e+05 0.55732484076433 115686.571428572
4 18500001 19000000 0.333333333333333 18750001 0.796178343949045 46060 0.09212 0.0010989010989011 5e+05 0.398089171974522 115702.72
4 19000001 19500000 0.142857142857143 19250001 0.955414012738854 22880 0.04576 0.00822510822510823 5e+05 0.477707006369427 47895.4666666666
4 19500001 20000000 0.846153846153846 19750001 0.955414012738854 30885 0.06177 0.00955631399317406 5e+05 0.477707006369427 64652.6
4 20000001 20500000 1 20250001 1.11464968152866 14166 0.028332 0.00588235294117647 5e+05 0.55732484076433 25417.8514285715
4 20500001 21000000 0.8125 20750001 0.796178343949045 19579 0.039158 0.00326481257557437 5e+05 0.398089171974522 49182.448
4 21000001 21500000 0.478260869565217 21250001 0.636942675159236 50675 0.10135 0.00570801317233809 5e+05 0.318471337579618 159119.5
4 21500001 22000000 0.636363636363636 21750001 1.43312101910828 60662 0.121324 0.00580404685835996 5e+05 0.71656050955414 84657.1911111111
4 22000001 22500000 0.859649122807018 22250001 1.91082802547771 35234 0.070468 0.00746644295302013 5e+05 0.955414012738855 36878.2533333333
4 22500001 23000000 0.4375 22750001 0.318471337579618 46025 0.09205 0.00444177671068427 5e+05 0.159235668789809 289037
4 23000001 23500000 NA 23250001 0.159235668789809 11549 0.023098 0.00298507462686567 5e+05 0.0796178343949045 145055.44
4 23500001 24000000 0.25 23750001 0.318471337579618 28600 0.0572 0.00381818181818182 5e+05 0.159235668789809 179608
4 24000001 24500000 0.272727272727273 24250001 0 42682 0.085364 0.00614334470989761 5e+05 0 Inf
4 24500001 25000000 0 24750001 0.318471337579618 31828 0.063656 0.00173410404624277 5e+05 0.159235668789809 199879.84
4 25000001 25500000 -0.0909090909090909 25250001 0 23840 0.04768 0.00452380952380952 5e+05 0 Inf
4 25500001 26000000 NA 25750001 0.159235668789809 21130 0.04226 NA 5e+05 0.0796178343949045 265392.8
4 26000001 27000000 0.739130434782609 26500001 0.0796178343949045 69368 0.069368 0.00498630136986301 1e+06 0.0796178343949045 871262.08
4 27000001 28000000 1 27500001 0 65121 0.065121 0.00677966101694915 1e+06 0 Inf
4 28000001 29000000 0.818181818181818 28500001 0 50924 0.050924 0.00240549828178694 1e+06 0 Inf
4 29000001 30000000 0.653846153846154 29500001 0 46008 0.046008 0.0021551724137931 1e+06 0 Inf
4 30000001 31000000 -0.333333333333333 30500001 0.159235668789809 37070 0.03707 0 1e+06 0.159235668789809 232799.6
4 31000001 32000000 -0.3 31500001 0.318471337579618 99183 0.099183 0.00251968503937008 1e+06 0.318471337579618 311434.62
4 32000001 33000000 0.411764705882353 32500001 0.159235668789809 33694 0.033694 0.00238095238095238 1e+06 0.159235668789809 211598.32
4 33000001 34000000 0.7 33500001 0 34637 0.034637 0.00563002680965147 1e+06 0 Inf
4 34000001 35000000 0.0666666666666667 34500001 0.398089171974522 56383 0.056383 0.00497237569060773 1e+06 0.398089171974522 141634.096
4 35000001 35500000 0.896551724137931 35250001 0.796178343949045 40548 0.081096 0.00310173697270471 5e+05 0.398089171974522 101856.576
4 35500001 36000000 0.384615384615385 35750001 0.955414012738854 27609 0.055218 0.00363408521303258 5e+05 0.477707006369427 57794.84
4 36000001 36500000 0.357142857142857 36250001 0.636942675159236 37323 0.074646 0.00316455696202532 5e+05 0.318471337579618 117194.22
4 36500001 37000000 -0.0476190476190476 36750001 0.955414012738854 33541 0.067082 0.00257660167130919 5e+05 0.477707006369427 70212.4933333333
4 37000001 37500000 1 37250001 0.159235668789809 32981 0.065962 0.000980392156862745 5e+05 0.0796178343949045 414241.36
4 37500001 38000000 0.291666666666667 37750001 0.159235668789809 34248 0.068496 0.00304709141274238 5e+05 0.0796178343949045 430154.88
4 38000001 38500000 0.5 38250001 0.477707006369427 30753 0.061506 0.00473815461346633 5e+05 0.238853503184713 128752.56
4 38500001 39000000 0.75 38750001 2.38853503184713 43997 0.087994 0.00273224043715847 5e+05 1.19426751592356 36840.1546666667
4 39000001 39500000 0.393939393939394 39250001 2.38853503184713 60797 0.121594 0.00595505617977528 5e+05 1.19426751592356 50907.3546666667
4 39500001 40000000 0.371794871794872 39750001 2.07006369426752 71067 0.142134 0.00539505743125653 5e+05 1.03503184713376 68661.6553846152
4 40000001 40500000 0.266666666666667 40250001 4.77707006369427 79813 0.159626 0.00334773218142549 5e+05 2.38853503184713 33415.0426666667
4 40500001 41000000 0.354838709677419 40750001 2.86624203821656 52264 0.104528 0.0036319612590799 5e+05 1.43312101910828 36468.6577777778
4 41000001 41500000 0.197278911564626 41250001 5.73248407643312 73332 0.146664 0.00342857142857143 5e+05 2.86624203821656 25584.72
4 41500001 42000000 0.777777777777778 41750001 0.636942675159236 42471 0.084942 0.0041522491349481 5e+05 0.318471337579618 133358.94
4 42000001 42500000 0.361702127659574 42250001 5.73248407643312 74823 0.149646 0.0128930817610063 5e+05 2.86624203821656 26104.9133333333
4 42500001 43000000 0.636363636363636 42750001 9.87261146496815 114818 0.229636 0.00396578538102644 5e+05 4.93630573248408 23259.904516129
4 43000001 43500000 0.283018867924528 43250001 6.05095541401274 74641 0.149282 0.00389344262295082 5e+05 3.02547770700637 24670.8147368421
4 43500001 44000000 0.1875 43750001 10.6687898089172 103370 0.20674 0.00419039869812856 5e+05 5.3343949044586 19378.0179104478
4 44000001 44500000 0.56043956043956 44250001 11.4649681528662 89764 0.179528 0.00353398058252427 5e+05 5.7324840764331 15658.8311111112
4 44500001 45000000 0.340425531914894 44750001 15.4458598726115 102088 0.204176 0.0038012571086501 5e+05 7.72292993630575 13218.8173195876
4 45000001 45830269 0.644067796610169 45415135.5 3.83576091097726 184474 0.222185821703568 0.00339369958910364 830269 3.18471337579618 57924.836
5 1 500000 0.314553990610329 250001 1.11464968152866 143113 0.286226 0.00208898534997287 5e+05 0.55732484076433 256785.611428572
5 500001 1000000 0.259259259259259 750001 4.14012738853503 169326 0.338652 0.00286691479730409 5e+05 2.07006369426751 81797.4830769231
5 1000001 1500000 0.581395348837209 1250001 4.45859872611465 175791 0.351582 0.00226843100189036 5e+05 2.22929936305732 78854.82
5 1500001 2000000 0.631336405529954 1750001 5.73248407643312 158725 0.31745 0.00241277555979865 5e+05 2.86624203821656 55377.3888888889
5 2000001 2500000 0.403225806451613 2250001 6.52866242038217 143599 0.287198 0.00250838196945238 5e+05 3.26433121019108 43990.327804878
5 2500001 3000000 0.485148514851485 2750001 6.21019108280255 157347 0.314694 0.00223548837800076 5e+05 3.10509554140127 50673.8030769231
5 3000001 3500000 0.443181818181818 3250001 5.25477707006369 143016 0.286032 0.00267889908256881 5e+05 2.62738853503184 54432.7563636364
5 3500001 4000000 0.563291139240506 3750001 6.52866242038217 167134 0.334268 0.00348377703826955 5e+05 3.26433121019108 51200.0741463414
5 4000001 4500000 0.640677966101695 4250001 3.02547770700637 162602 0.325204 0.00264638199948862 5e+05 1.51273885350318 107488.48
5 4500001 5000000 0.672473867595819 4750001 4.77707006369427 143094 0.286188 0.0020660674681919 5e+05 2.38853503184713 59908.688
5 5000001 5500000 0.22279792746114 5250001 3.34394904458599 151496 0.302992 0.00227410185073183 5e+05 1.67197452229299 90609.0361904761
5 5500001 6000000 0.503649635036496 5750001 3.34394904458599 136195 0.27239 0.00209036613866528 5e+05 1.67197452229299 81457.5809523809
5 6000001 6500000 0.446153846153846 6250001 3.5031847133758 143090 0.28618 0.00210628645495787 5e+05 1.7515923566879 81691.3818181817
5 6500001 7000000 0.329268292682927 6750001 4.14012738853503 140459 0.280918 0.00220588235294118 5e+05 2.07006369426751 67852.5015384616
5 7000001 7400000 0.751111111111111 7200001 5.17515923566879 102277 0.2556925 0.0017579105976896 4e+05 2.07006369426752 49407.6584615385
5 7700001 8500000 0.347826086956522 8100001 3.68232484076433 210881 0.26360125 0.00252334370831481 8e+05 2.94585987261146 71585.5502702703
5 8500001 9000000 0.327731092436975 8750001 2.38853503184713 117861 0.235722 0.00237348247169554 5e+05 1.19426751592356 98688.9440000002
5 9000001 9500000 0.271317829457364 9250001 2.38853503184713 118473 0.236946 0.00261418710530181 5e+05 1.19426751592356 99201.3920000002
5 9500001 10000000 0.0837988826815642 9750001 1.59235668789809 156367 0.312734 0.00221706326175276 5e+05 0.796178343949045 196396.952
5 10000001 10500000 0.433962264150943 10250001 1.27388535031847 127110 0.25422 0.00189756816507001 5e+05 0.636942675159235 199562.7
5 10500001 11000000 0.289719626168224 10750001 0.955414012738854 106075 0.21215 0.0030880288750752 5e+05 0.477707006369427 222050.333333333
5 11000001 11500000 0.679012345679012 11250001 0.796178343949045 88130 0.17626 0.00292490118577075 5e+05 0.398089171974522 221382.56
5 11500001 12000000 0.0434782608695652 11750001 1.11464968152866 113548 0.227096 0.00209711243748992 5e+05 0.55732484076433 203737.554285715
5 12000001 12500000 -0.0810810810810811 12250001 1.43312101910828 89504 0.179008 0.0020763723150358 5e+05 0.71656050955414 124907.804444444
5 12500001 13000000 -0.214285714285714 12750001 0.159235668789809 91691 0.183382 0.00212249848392965 5e+05 0.0796178343949045 1151638.96
5 13000001 13500000 -0.423728813559322 13250001 0.477707006369427 80936 0.161872 0.00175572519083969 5e+05 0.238853503184713 338852.053333333
5 13500001 14000000 0.0117647058823529 13750001 1.7515923566879 87568 0.175136 0.00111202635914333 5e+05 0.87579617834395 99986.7345454544
5 14000001 14500000 0.4 14250001 0 40967 0.081934 0.00294820717131474 5e+05 0 Inf
5 14500001 15000000 0.518518518518518 14750001 1.43312101910828 66514 0.133028 0.00201308505284348 5e+05 0.71656050955414 92823.9822222222
5 15000001 15500000 0.142857142857143 15250001 0.477707006369427 65657 0.131314 0.00460869565217391 5e+05 0.238853503184713 274883.973333333
5 15500001 16000000 0.560975609756098 15750001 0 53548 0.107096 0.00278622087132725 5e+05 0 Inf
5 16000001 17000000 -0.129032258064516 16500001 0.0796178343949045 104153 0.104153 0.00263072426112374 1e+06 0.0796178343949045 1308161.68
5 17000001 18000000 0.230769230769231 17500001 0.0796178343949045 140971 0.140971 0.00310101320233344 1e+06 0.0796178343949045 1770595.76
5 18000001 19000000 -0.245901639344262 18500001 0 77538 0.077538 0.00171650055370986 1e+06 0 Inf
5 19000001 20000000 0.697297297297297 19500001 0 100179 0.100179 0.00238469601677149 1e+06 0 Inf
5 20000001 21000000 0.384615384615385 20500001 0.318471337579618 50675 0.050675 0.00105574324324324 1e+06 0.318471337579618 159119.5
5 21000001 22000000 -0.12 21500001 0.238853503184713 78429 0.078429 0.00257611241217799 1e+06 0.238853503184713 328356.080000001
5 22000001 23000000 0.428571428571429 22500001 0 86974 0.086974 0.00160556596200161 1e+06 0 Inf
5 23000001 24000000 0.361702127659574 23500001 0 116119 0.116119 0.0028130081300813 1e+06 0 Inf
5 24000001 25000000 0 24500001 0 115437 0.115437 0.00269736842105263 1e+06 0 Inf
5 25000001 26000000 0.6 25500001 0 63687 0.063687 0.00168287210172027 1e+06 0 Inf
5 26000001 27000000 0.0833333333333333 26500001 0 60901 0.060901 0.0011686143572621 1e+06 0 Inf
5 27000001 28000000 -0.375 27500001 0 58070 0.05807 0.00150899593731863 1e+06 0 Inf
5 28000001 29000000 1 28500001 0 24382 0.024382 0.00192307692307692 1e+06 0 Inf
5 29000001 30000000 0.09375 29500001 0 75548 0.075548 0.00126811594202899 1e+06 0 Inf
5 30000001 31000000 0.22 30500001 0 116407 0.116407 0.00214273065344431 1e+06 0 Inf
5 31000001 31500000 0.111111111111111 31250001 0.318471337579618 65647 0.131294 0.00155296727676095 5e+05 0.159235668789809 412263.16
5 31500001 32000000 0.0769230769230769 31750001 0 60697 0.121394 0.00380397532556546 5e+05 0 Inf
5 32000001 32500000 -0.130434782608696 32250001 0 48968 0.097936 0.00254027261462206 5e+05 0 Inf
5 32500001 33000000 0.5 32750001 0 37670 0.07534 0.00182149362477231 5e+05 0 Inf
5 33000001 33500000 -0.2 33250001 0 30749 0.061498 0.00141955835962145 5e+05 0 Inf
5 33500001 34000000 -1 33750001 0.318471337579618 20539 0.041078 0.00196078431372549 5e+05 0.159235668789809 128984.92
5 34000001 34500000 0.582089552238806 34250001 0.318471337579618 91147 0.182294 0.00191341784262138 5e+05 0.159235668789809 572403.16
5 34500001 35000000 0.0909090909090909 34750001 0.796178343949045 71098 0.142196 0.00300417246175243 5e+05 0.398089171974522 178598.176
5 35000001 35500000 0.304347826086957 35250001 1.27388535031847 76546 0.153092 0.00288434612153458 5e+05 0.636942675159235 120177.22
5 35500001 36000000 -0.0413223140495868 35750001 0.796178343949045 99050 0.1981 0.00296792723791288 5e+05 0.398089171974522 248813.6
5 36000001 36500000 -0.0769230769230769 36250001 0.636942675159236 62745 0.12549 0.00180915218162469 5e+05 0.318471337579618 197019.3
5 36500001 37000000 0.682692307692308 36750001 0.955414012738854 111089 0.222178 0.00298478345688646 5e+05 0.477707006369427 232546.306666667
5 37000001 37500000 0.383177570093458 37250001 1.7515923566879 108781 0.217562 0.00416121434179534 5e+05 0.87579617834395 124208.123636364
5 37500001 38000000 0.422924901185771 37750001 2.07006369426752 138459 0.276918 0.00329942260104482 5e+05 1.03503184713376 133772.695384615
5 38000001 38500000 0.357798165137615 38250001 1.43312101910828 88658 0.177316 0.00224078997341436 5e+05 0.71656050955414 123727.164444444
5 38500001 39000000 0.5625 38750001 1.7515923566879 115343 0.230686 0.00224837150661904 5e+05 0.87579617834395 131700.734545454
5 39000001 39500000 0.311688311688312 39250001 2.07006369426752 132135 0.26427 0.00333500921736216 5e+05 1.03503184713376 127662.738461538
5 39500001 40000000 0.413333333333333 39750001 2.22929936305732 92655 0.18531 0.0017772840877534 5e+05 1.11464968152866 83124.7714285716
5 40000001 40500000 0.275167785234899 40250001 1.91082802547771 106937 0.213874 0.00339575530586767 5e+05 0.955414012738855 111927.393333333
5 40500001 41000000 0.619047619047619 40750001 1.43312101910828 115539 0.231078 0.00305719921104536 5e+05 0.71656050955414 161241.093333333
5 41000001 41500000 0.405405405405405 41250001 2.22929936305732 87287 0.174574 0.00813844714686623 5e+05 1.11464968152866 78308.9085714288
5 41500001 42000000 0.444444444444444 41750001 2.70700636942675 113230 0.22646 0.00236710130391174 5e+05 1.35350318471337 83656.9882352942
5 42000001 42500000 0.376811594202899 42250001 4.61783439490446 131705 0.26341 0.00238740264138165 5e+05 2.30891719745223 57041.8896551724
5 42500001 43000000 0.486238532110092 42750001 4.14012738853503 107193 0.214386 0.00239142385926333 5e+05 2.07006369426751 51782.4646153846
5 43000001 43500000 0.602649006622517 43250001 4.93630573248408 137482 0.274964 0.00241876730292875 5e+05 2.46815286624204 55702.384516129
5 43500001 44000000 0.625668449197861 43750001 6.21019108280255 163589 0.327178 0.00250424448217317 5e+05 3.10509554140127 52684.0471794872
5 44000001 44547717 0.567567567567568 44273859.5 1.45363087862718 169827 0.310063408658121 0.00207494202367875 547717 0.796178343949043 213302.712
6 1 500000 0.449152542372881 250001 1.7515923566879 150341 0.300682 0.00202020202020202 5e+05 0.87579617834395 171662.087272727
6 500001 1000000 0.616519174041298 750001 7.64331210191083 197224 0.394448 0.00329749103942652 5e+05 3.82165605095541 51606.9466666667
6 1000001 1500000 0.629213483146067 1250001 8.9171974522293 170601 0.341202 0.00266908525524747 5e+05 4.45859872611465 38263.3671428571
6 1500001 2000000 0.641456582633053 1750001 9.07643312101911 186785 0.37357 0.00279115479115479 5e+05 4.53821656050955 41158.2385964912
6 2000001 2500000 0.339285714285714 2250001 6.84713375796178 177398 0.354796 0.00240435072989219 5e+05 3.42356687898089 51816.7181395349
6 2500001 3000000 -0.00666666666666667 2750001 6.84713375796178 178185 0.35637 0.00271728656773945 5e+05 3.42356687898089 52046.5953488372
6 3000001 3500000 0.299270072992701 3250001 4.93630573248408 123209 0.246418 0.00252053242707448 5e+05 2.46815286624204 49919.5174193548
6 3500001 4000000 0.43448275862069 3750001 5.09554140127389 162942 0.325884 0.00293191180033923 5e+05 2.54777070063695 63954.7349999999
6 4000001 4500000 0.463414634146341 4250001 5.73248407643312 157954 0.315908 0.00276273621394629 5e+05 2.86624203821656 55108.3955555556
6 4500001 5000000 0.52112676056338 4750001 2.07006369426752 143581 0.287162 0.00338707661542307 5e+05 1.03503184713376 138721.335384615
6 5000001 5500000 0.283236994219653 5250001 3.98089171974522 173305 0.34661 0.00207339829981339 5e+05 1.99044585987261 87068.4320000001
6 5500001 6000000 0.275167785234899 5750001 5.89171974522293 146195 0.29239 0.00300346020761246 5e+05 2.94585987261146 49627.2756756757
6 6000001 6500000 -0.0594059405940594 6250001 2.70700636942675 130192 0.260384 0.00215818516247701 5e+05 1.35350318471337 96188.9129411765
6 6500001 7000000 0.04 6750001 2.86624203821656 134013 0.268026 0.00218340611353712 5e+05 1.43312101910828 93511.2933333333
6 7000001 7500000 0.305785123966942 7250001 3.82165605095541 112209 0.224418 0.00257476728064963 5e+05 1.91082802547771 58722.7100000001
6 7500001 8000000 0.286821705426357 7750001 3.18471337579618 119492 0.238984 0.00281647022807286 5e+05 1.59235668789809 75040.976
6 8000001 8500000 -0.162393162393162 8250001 3.02547770700637 117529 0.235058 0.00240776026329465 5e+05 1.51273885350318 77692.8547368421
6 8500001 9000000 -0.644444444444444 8750001 1.43312101910828 112943 0.225886 0.00210886806056236 5e+05 0.71656050955414 157618.231111111
6 9000001 9500000 0.152542372881356 9250001 0.318471337579618 82297 0.164594 0.0024908592321755 5e+05 0.159235668789809 516825.16
6 9500001 10000000 -0.111111111111111 9750001 0.318471337579618 76481 0.152962 0.00126120146033853 5e+05 0.159235668789809 480300.68
6 10000001 10500000 -0.227272727272727 10250001 0.955414012738854 87200 0.1744 0.00349745331069609 5e+05 0.477707006369427 182538.666666667
6 10500001 11000000 0.565217391304348 10750001 0.796178343949045 80381 0.160762 0.00143401299574277 5e+05 0.398089171974522 201917.072
6 11000001 11500000 -0.0909090909090909 11250001 0.318471337579618 68802 0.137604 0.00143229166666667 5e+05 0.159235668789809 432076.56
6 11500001 12000000 -0.583333333333333 11750001 0.318471337579618 78984 0.157968 0.00272454398522281 5e+05 0.159235668789809 496019.52
6 12000001 13000000 0 12500001 0 112986 0.112986 0.00229209521010873 1e+06 0 Inf
6 13000001 14000000 0.203389830508475 13500001 0 86749 0.086749 0.00151233131689158 1e+06 0 Inf
6 14000001 15000000 -0.454545454545455 14500001 0 76713 0.076713 0.000879352796341892 1e+06 0 Inf
6 15000001 16000000 0.2 15500001 0 58442 0.058442 0.000980392156862745 1e+06 0 Inf
6 16000001 17000000 0 16500001 0 46334 0.046334 0.000922603792926704 1e+06 0 Inf
6 17000001 18000000 0.555555555555556 17500001 0 82329 0.082329 0.000681325487767111 1e+06 0 Inf
6 18000001 19000000 -0.35 18500001 0 85944 0.085944 0.00105046814341174 1e+06 0 Inf
6 19000001 19500000 0.2 19250001 0 47468 0.094936 0.00132992327365729 5e+05 0 Inf
6 19500001 19800000 -0.692307692307692 19650001 0 40895 0.136316666666667 0.00234029095509171 3e+05 0 Inf
6 20000001 21000000 0.5 20500001 0 102741 0.102741 0.00148216767021769 1e+06 0 Inf
6 21000001 22000000 0.669291338582677 21500001 0 80339 0.080339 0.00153919014918305 1e+06 0 Inf
6 22000001 23000000 0.2 22500001 0 115933 0.115933 0.00124223602484472 1e+06 0 Inf
6 23000001 24000000 -0.125 23500001 0.318471337579618 130667 0.130667 0.00238500851788756 1e+06 0.318471337579618 410294.38
6 24000001 25000000 0.294117647058824 24500001 0.0796178343949045 131050 0.13105 0.00177690029615005 1e+06 0.0796178343949045 1645988
6 25000001 26000000 0.122448979591837 25500001 0.0796178343949045 112027 0.112027 0.00224324324324324 1e+06 0.0796178343949045 1407059.12
6 26000001 26500000 0.304347826086957 26250001 0.477707006369427 77634 0.155268 0.00190958690568979 5e+05 0.238853503184713 325027.68
6 26500001 27000000 0.402985074626866 26750001 1.59235668789809 81537 0.163074 0.00230788739538423 5e+05 0.796178343949045 102410.472
6 27000001 27500000 0.441176470588235 27250001 1.27388535031847 82408 0.164816 0.00318390219052471 5e+05 0.636942675159235 129380.56
6 27500001 28000000 0.558441558441558 27750001 1.91082802547771 86206 0.172412 0.00177890724269377 5e+05 0.955414012738855 90228.9466666665
6 28000001 28500000 0.2 28250001 1.43312101910828 96581 0.193162 0.00293599530240752 5e+05 0.71656050955414 134784.151111111
6 28500001 29000000 0.72972972972973 28750001 2.07006369426752 94141 0.188282 0.00338568935427574 5e+05 1.03503184713376 90954.689230769
6 29000001 29500000 0.0823529411764706 29250001 1.11464968152866 95717 0.191434 0.00466030320044919 5e+05 0.55732484076433 171743.645714286
6 29500001 30424310 0.402597402597403 29962156 0.516825530795325 158770 0.171771375404356 0.00303759955547324 924310 0.477707006369427 332358.533333333
7 1 500000 0.2 250001 1.43312101910828 137808 0.275616 0.00172856178257934 5e+05 0.71656050955414 192318.72
7 500001 1000000 0.475409836065574 750001 6.36942675159236 153427 0.306854 0.00266709170120072 5e+05 3.18471337579618 48176.078
7 1000001 1500000 0.439114391143911 1250001 6.68789808917197 176603 0.353206 0.00227355401964351 5e+05 3.34394904458598 52812.7066666667
7 1500001 2000000 0.642201834862385 1750001 6.36942675159236 148264 0.296528 0.00265578293860658 5e+05 3.18471337579618 46554.896
7 2000001 2500000 0.294117647058824 2250001 5.73248407643312 152941 0.305882 0.00211122554067971 5e+05 2.86624203821656 53359.4155555556
7 2500001 3000000 0.333333333333333 2750001 5.25477707006369 139280 0.27856 0.00155894202136977 5e+05 2.62738853503184 53010.8121212122
7 3000001 3500000 0.178571428571429 3250001 5.25477707006369 117828 0.235656 0.00176911544227886 5e+05 2.62738853503184 44846.0509090909
7 3500001 4000000 0.217821782178218 3750001 4.61783439490446 137580 0.27516 0.00309616318601263 5e+05 2.30891719745223 59586.3724137931
7 4000001 4500000 0.353448275862069 4250001 3.82165605095541 146422 0.292844 0.00307988450433109 5e+05 1.91082802547771 76627.5133333334
7 4500001 5000000 0.239263803680982 4750001 4.93630573248408 134588 0.269176 0.00229964355524894 5e+05 2.46815286624204 54529.8477419354
7 5000001 5500000 0.345132743362832 5250001 3.5031847133758 134913 0.269826 0.00263763019072095 5e+05 1.7515923566879 77023.0581818181
7 5500001 6000000 0.321100917431193 5750001 2.70700636942675 144597 0.289194 0.00271144833742468 5e+05 1.35350318471337 106831.665882353
7 6000001 6500000 0.444444444444444 6250001 4.77707006369427 140638 0.281276 0.00200538358008075 5e+05 2.38853503184713 58880.4426666666
7 6500001 7000000 -0.0158730158730159 6750001 3.34394904458599 135555 0.27111 0.00230823863636364 5e+05 1.67197452229299 81074.7999999999
7 7000001 7500000 0.0384615384615385 7250001 2.86624203821656 104141 0.208282 0.00340455505987321 5e+05 1.43312101910828 72667.2755555556
7 7500001 8000000 0.412429378531073 7750001 2.54777070063694 116219 0.232438 0.0020910209102091 5e+05 1.27388535031847 91231.9150000001
7 8000001 8500000 0.134328358208955 8250001 3.34394904458599 120415 0.24083 0.0021953896816685 5e+05 1.67197452229299 72019.638095238
7 8500001 9000000 0.0697674418604651 8750001 0.318471337579618 83173 0.166346 0.00298245614035088 5e+05 0.159235668789809 522326.44
7 9000001 9500000 0.375 9250001 1.27388535031847 81278 0.162556 0.00284328851664095 5e+05 0.636942675159235 127606.46
7 9500001 10000000 0.58 9750001 1.11464968152866 99505 0.19901 0.00164720600500417 5e+05 0.55732484076433 178540.4
7 10200001 10700000 -0.6 10450001 0.318471337579618 32050 0.0641 0 5e+05 0.159235668789809 201274
7 10700001 11200000 0.543478260869565 10950001 0.477707006369427 94350 0.1887 0.00271111925261037 5e+05 0.238853503184713 395012
7 11200001 11700000 0.544303797468354 11450001 0.636942675159236 95660 0.19132 0.00195156360216318 5e+05 0.318471337579618 300372.4
7 11700001 12200000 0.270833333333333 11950001 0.636942675159236 87509 0.175018 0.0011434794445957 5e+05 0.318471337579618 274778.26
7 12200001 12700000 0.135802469135802 12450001 0.796178343949045 82183 0.164366 0.00170648464163823 5e+05 0.398089171974522 206443.696
7 12700001 13100000 -0.833333333333333 12900001 1.19426751592357 60839 0.1520975 0.00218607015760041 4e+05 0.477707006369428 127356.306666666
7 13150001 13500000 0.0476190476190476 13325001 0.227479526842584 41213 0.117751428571429 0.00177935943060498 350000 0.0796178343949044 517635.28
7 13500001 14000000 0.571428571428571 13750001 0.159235668789809 53044 0.106088 0.00601092896174863 5e+05 0.0796178343949045 666232.64
7 14000001 14500000 -0.894736842105263 14250001 0.477707006369427 68415 0.13683 0.00389972144846797 5e+05 0.238853503184713 286430.8
7 14500001 15000000 0.0909090909090909 14750001 0 65385 0.13077 0.00149625935162095 5e+05 0 Inf
7 15000001 16000000 -0.307692307692308 15500001 0.238853503184713 147330 0.14733 0.00276381909547739 1e+06 0.238853503184713 616821.600000001
7 16000001 17000000 0.2 16500001 0.0796178343949045 113927 0.113927 0.00575296108291032 1e+06 0.0796178343949045 1430923.12
7 17000001 18000000 -1 17500001 0 32948 0.032948 0.00315315315315315 1e+06 0 Inf
7 18000001 19000000 -0.555555555555556 18500001 0 52913 0.052913 0.000462249614791988 1e+06 0 Inf
7 19000001 20000000 -1 19500001 0 35944 0.035944 0.00141176470588235 1e+06 0 Inf
7 20000001 21000000 -0.333333333333333 20500001 0 79740 0.07974 0.000796178343949045 1e+06 0 Inf
7 21000001 22000000 0.0769230769230769 21500001 0 96733 0.096733 0.00126282557221784 1e+06 0 Inf
7 22000001 23000000 0.208333333333333 22500001 0 109293 0.109293 0.00200250312891114 1e+06 0 Inf
7 23000001 24000000 0.310344827586207 23500001 0 93416 0.093416 0.00162368672397326 1e+06 0 Inf
7 24000001 25000000 -0.25 24500001 0 57503 0.057503 0.00132135306553911 1e+06 0 Inf
7 25000001 25500000 0.76 25250001 0 41271 0.082542 0.00100614868641699 5e+05 0 Inf
7 25500001 26000000 0.379310344827586 25750001 0.159235668789809 26357 0.052714 0.00171086398631309 5e+05 0.0796178343949045 331043.92
7 26000001 26500000 0.241379310344828 26250001 0.636942675159236 55046 0.110092 0.00114222549742078 5e+05 0.318471337579618 172844.44
7 26500001 27000000 -1 26750001 0 10232 0.020464 0.0043956043956044 5e+05 0 Inf
7 27000001 27500000 -0.80952380952381 27250001 0 40274 0.080548 0.00170303352847259 5e+05 0 Inf
7 27500001 28000000 -0.538461538461538 27750001 0 29876 0.059752 0.00318818040435459 5e+05 0 Inf
7 28000001 28500000 0.125 28250001 0 56874 0.113748 0.00108459869848156 5e+05 0 Inf
7 28500001 29000000 -0.142857142857143 28750001 0 51488 0.102976 0.00207373271889401 5e+05 0 Inf
7 29000001 29500000 -0.666666666666667 29250001 0 44860 0.08972 0.00229357798165138 5e+05 0 Inf
7 29500001 30000000 0.666666666666667 29750001 0 34869 0.069738 0.00037593984962406 5e+05 0 Inf
7 30000001 30500000 0.2 30250001 0 32116 0.064232 0.000928270042194093 5e+05 0 Inf
7 30500001 31000000 -0.132075471698113 30750001 0.636942675159236 50183 0.100366 0.00182002022244692 5e+05 0.318471337579618 157574.62
7 31000001 31500000 0.5 31250001 0 47780 0.09556 0.00175500175500176 5e+05 0 Inf
7 31500001 32000000 -0.0786516853932584 31750001 0.159235668789809 55151 0.110302 0.00278810408921933 5e+05 0.0796178343949045 692696.56
7 32000001 32500000 0.413793103448276 32250001 0.636942675159236 68273 0.136546 0.00309798270893372 5e+05 0.318471337579618 214377.22
7 32500001 33000000 -0.444444444444444 32750001 0 45922 0.091844 0.00138942493245851 5e+05 0 Inf
7 33000001 33500000 0.204545454545455 33250001 0.318471337579618 59891 0.119782 0.00317527519051651 5e+05 0.159235668789809 376115.48
7 33500001 34000000 0.707317073170732 33750001 0.477707006369427 48403 0.096806 0.00369989722507708 5e+05 0.238853503184713 202647.226666667
7 34000001 34500000 -0.101449275362319 34250001 1.11464968152866 60012 0.120024 0.00236559139784946 5e+05 0.55732484076433 107678.674285715
7 34500001 35000000 0.636363636363636 34750001 1.11464968152866 74832 0.149664 0.00303030303030303 5e+05 0.55732484076433 134269.988571429
7 35000001 35500000 0.5 35250001 0.955414012738854 93459 0.186918 0.00222922219529925 5e+05 0.477707006369427 195640.84
7 35500001 36000000 0.448275862068966 35750001 1.43312101910828 82260 0.16452 0.00260093167701863 5e+05 0.71656050955414 114798.4
7 36000001 36500000 -0.132075471698113 36250001 1.59235668789809 82819 0.165638 0.00278274189430687 5e+05 0.796178343949045 104020.664
7 36500001 37000000 0 36750001 0.955414012738854 93943 0.187886 0.00296620471675176 5e+05 0.477707006369427 196654.013333333
7 37000001 37500000 0.300970873786408 37250001 1.59235668789809 132980 0.26596 0.00196438665912945 5e+05 0.796178343949045 167022.88
7 37500001 38000000 0.433333333333333 37750001 2.38853503184713 94358 0.188716 0.00288792115516846 5e+05 1.19426751592356 79009.0986666668
7 38000001 38500000 0.590361445783133 38250001 1.91082802547771 106893 0.213786 0.00244168301722259 5e+05 0.955414012738855 111881.34
7 38500001 39000000 0.713004484304933 38750001 1.7515923566879 112725 0.22545 0.00245118404653095 5e+05 0.87579617834395 128711.454545454
7 39000001 39500000 0.253521126760563 39250001 3.02547770700637 102486 0.204972 0.00302349336057201 5e+05 1.51273885350318 67748.64
7 39500001 40000000 0.272727272727273 39750001 4.29936305732484 120669 0.241338 0.00222691495488577 5e+05 2.14968152866242 56133.4311111111
7 40000001 40500000 0.618090452261307 40250001 3.02547770700637 115075 0.23015 0.0030969558331867 5e+05 1.51273885350318 76070.6315789474
7 40500001 41000000 0.2 40750001 4.14012738853503 157638 0.315276 0.00347421203438395 5e+05 2.07006369426751 76151.28
7 41000001 41500000 0.370786516853933 41250001 6.68789808917197 145919 0.291838 0.00439786978182443 5e+05 3.34394904458598 43636.7295238096
7 41500001 42000000 0.264 41750001 7.00636942675159 147248 0.294496 0.00408961593172119 5e+05 3.50318471337579 42032.6109090909
7 42000001 42500000 0.747440273037543 42250001 6.68789808917197 142429 0.284858 0.00347589300016018 5e+05 3.34394904458598 42593.0533333334
7 42500001 43000000 0.463087248322148 42750001 6.21019108280255 149804 0.299608 0.00288549618320611 5e+05 3.10509554140127 48244.5702564102
7 43000001 43571201 0.146666666666667 43285601.5 2.50896097714864 154064 0.269719415757325 0.00187617260787992 571201 1.43312101910828 107502.435555556
