# Supplementary material for: The Aquilegia genome provides insight into adaptive radiation and reveals an extraordinarily polymorphic chromosome with a unique history
Source: eLife. 2018 Oct 16;7:e36426. doi: 10.7554/eLife.36426 (PMC6255393; doi:10.7554/eLife.36426)
Supplement: Supplementary file 5. [file elife-36426-supp5.txt]

Species	Native.range	Collection.locality	Tissue	Tissue.source	Read.type_length	sample.name	sample	experiment	run
A. barnebyi	North America	Colorado, USA	sepal	wild	SE_51	barnebyi.red.01	SRS3774969	SRX4681433	SRR7830446
A. barnebyi	North America	Colorado, USA	sepal	wild	SE_51	barnebyi.red.02	SRS3774971	SRX4681434	SRR7830445
A. barnebyi	North America	Colorado, USA	sepal	wild	SE_51	barnebyi.red.03	SRS3774973	SRX4681435	SRR7830444
A. barnebyi	North America	Colorado, USA	sepal	wild	SE_51	barnebyi.yellow.01	SRS3774974	SRX4681436	SRR7830443
A. barnebyi	North America	Colorado, USA	sepal	wild	SE_51	barnebyi.yellow.02	SRS3774968	SRX4681429	SRR7830450
A. barnebyi	North America	Colorado, USA	sepal	wild	SE_51	barnebyi.yellow.03	SRS3774967	SRX4681430	SRR7830449
A. brevistyla	North America	Montana, USA	sepal	wild	SE_51	brevistyla.02	SRS3774999	SRX4681431	SRR7830448
A. brevistyla	North America	Montana, USA	sepal	wild	SE_51	brevistyla.03	SRS3774970	SRX4681432	SRR7830447
A. brevistyla	North America	Montana, USA	sepal	wild	SE_51	brevistyla.04	SRS3774965	SRX4681427	SRR7830452
A. canadensis	North America	---	sepal	native plant supplier	SE_51	canadensis.01	SRS3774966	SRX4681428	SRR7830451
A. canadensis	North America	---	sepal	native plant supplier	SE_51	canadensis.02	SRS3774924	SRX4681385	SRR7830494
A. canadensis	North America	---	sepal	native plant supplier	SE_51	canadensis.03	SRS3774925	SRX4681386	SRR7830493
A. chrysantha	North America	Arizona, USA	sepal	wild	SE_51	chrysantha.01	SRS3774923	SRX4681383	SRR7830496
A. chrysantha	North America	Arizona, USA	sepal	wild	SE_51	chrysantha.02	SRS3774922	SRX4681384	SRR7830495
A. chrysantha	North America	Arizona, USA	sepal	wild	SE_51	chrysantha.03	SRS3774918	SRX4681381	SRR7830498
A. coerulea	North America	Colorado, USA	sepal	wild	SE_35	coerulea.blue.00	SRS3774985	SRX4681448	SRR7830431
A. coerulea	North America	Colorado, USA	sepal	wild	SE_35	coerulea.blue.01	SRS3775002	SRX4681462	SRR7830417
A. coerulea	North America	Colorado, USA	sepal	wild	SE_40	coerulea.blue.02	SRS3775004	SRX4681461	SRR7830418
A. coerulea	North America	Colorado, USA	sepal	wild	SE_40	coerulea.blue.03	SRS3775003	SRX4681464	SRR7830415
A. coerulea	North America	Colorado, USA	sepal	wild	SE_40	coerulea.white.00	SRS3775000	SRX4681463	SRR7830416
A. coerulea	North America	Colorado, USA	sepal	wild	SE_40	coerulea.white.01	SRS3774997	SRX4681458	SRR7830421
A. coerulea	North America	Colorado, USA	sepal	wild	SE_40	coerulea.white.02	SRS3774995	SRX4681457	SRR7830422
A. coerulea	North America	Colorado, USA	sepal	wild	SE_40	coerulea.white.03	SRS3774996	SRX4681460	SRR7830419
A. ecalcarata	Asia	---	sepal	horticultural	SE_51	ecalcarata.01	SRS3774921	SRX4681382	SRR7830497
A. ecalcarata	Asia	---	sepal	horticultural	SE_51	ecalcarata.02	SRS3774919	SRX4681379	SRR7830500
A. ecalcarata	Asia	---	sepal	horticultural	SE_51	ecalcarata.03	SRS3774920	SRX4681380	SRR7830499
A. ecalcarata	Asia	---	petal	horticultural	SE_51	ecalcarata.petal.01	SRS3774917	SRX4681377	SRR7830502
A. ecalcarata	Asia	---	petal	horticultural	SE_51	ecalcarata.petal.02	SRS3775109	SRX4681378	SRR7830501
A. ecalcarata	Asia	---	petal	horticultural	SE_51	ecalcarata.petal.03	SRS3774931	SRX4681392	SRR7830487
A. elegantula	North America	Utah, USA	sepal	wild	SE_51	elegantula.01	SRS3774930	SRX4681391	SRR7830488
A. elegantula	North America	Utah, USA	sepal	wild	SE_51	elegantula.02	SRS3774929	SRX4681390	SRR7830489
A. elegantula	North America	Utah, USA	sepal	wild	SE_51	elegantula.03	SRS3774928	SRX4681389	SRR7830490
A. elegantula	North America	Utah, USA	petal	wild	SE_51	elegantula.petal.01	SRS3774935	SRX4681396	SRR7830483
A. elegantula	North America	Utah, USA	petal	wild	SE_51	elegantula.petal.02	SRS3774934	SRX4681395	SRR7830484
A. elegantula	North America	Utah, USA	petal	wild	SE_51	elegantula.petal.03	SRS3774933	SRX4681394	SRR7830485
A. flabellata	Asia	Hokkaido, Japan	sepal	grown from wild seed	SE_51	flabellata.01	SRS3774932	SRX4681393	SRR7830486
A. flabellata	Asia	Hokkaido, Japan	sepal	grown from wild seed	SE_51	flabellata.02	SRS3774927	SRX4681388	SRR7830491
A. flabellata	Asia	Hokkaido, Japan	sepal	grown from wild seed	SE_51	flabellata.03	SRS3774926	SRX4681387	SRR7830492
A. flavescens	North America	Montana, USA	sepal	wild	SE_51	flavescens.01	SRS3774940	SRX4681401	SRR7830478
A. flavescens	North America	Montana, USA	sepal	wild	SE_51	flavescens.02	SRS3774941	SRX4681402	SRR7830477
A. flavescens	North America	Montana, USA	sepal	wild	SE_51	flavescens.03.redo	SRS3774942	SRX4681403	SRR7830476
A. formosa	North America	California, USA	sepal	wild	SE_51	formosa.01	SRS3774943	SRX4681404	SRR7830475
A. formosa	North America	California, USA	sepal	wild	SE_51	formosa.02	SRS3774936	SRX4681397	SRR7830482
A. formosa	North America	California, USA	sepal	wild	SE_51	formosa.03	SRS3774937	SRX4681398	SRR7830481
A. formosa	North America	California, USA	pre-vernalization meristems	descended from wild seed	SE_40	formosa.pre.vern	SRS3859124	SRX4778130	SRR7943957
A. formosa	North America	California, USA	post-vernalization meristems	descended from wild seed	SE_40	formosa.post.vern	SRS3859123	SRX4778129	SRR7943958
A. formosa	North America	California, USA	seedling root	descended from wild seed	PE_100	F1-R-NS_S24_L007_R1_001	SRS3775005	SRX4681466	SRR7830413
A. formosa	North America	California, USA	seedling shoot	descended from wild seed	PE_100	F1-S-NS_S26_L007_R1_001	SRS3774998	SRX4681459	SRR7830420
A. formosa	North America	California, USA	seedling root	descended from wild seed	PE_100	F2-R-NS_S28_L007_R1_001	SRS3775108	SRX4681376	SRR7830503
A. formosa	North America	California, USA	seedling shoot	descended from wild seed	PE_100	F2-S-NS_S30_L007_R1_001	SRS3775001	SRX4681465	SRR7830414
A. fragrans	Asia	---	sepal	horticultural	SE_51	fragrans.01	SRS3774938	SRX4681399	SRR7830480
A. fragrans	Asia	---	sepal	horticultural	SE_51	fragrans.02	SRS3774939	SRX4681400	SRR7830479
A. fragrans	Asia	---	sepal	horticultural	SE_51	fragrans.03	SRS3774986	SRX4681405	SRR7830474
A. glandulosa	Asia	Kazakhstan	sepal	grown from wild seed	SE_51	glandulosa.01	SRS3774944	SRX4681406	SRR7830473
A. glandulosa	Asia	Kazakhstan	sepal	grown from wild seed	SE_51	glandulosa.02	SRS3774946	SRX4681408	SRR7830471
A. jonesii	North America	Wyoming, USA	sepal	wild	SE_51	jonesii.01	SRS3774945	SRX4681407	SRR7830472
A. jonesii	North America	Wyoming, USA	sepal	wild	SE_51	jonesii.02	SRS3774948	SRX4681410	SRR7830469
A. jonesii	North America	Wyoming, USA	sepal	wild	SE_51	jonesii.03	SRS3774947	SRX4681409	SRR7830470
A. laramiensis	North America	Wyoming, USA	sepal	grown from seed	SE_51	laramiensis.01	SRS3774950	SRX4681412	SRR7830467
A. laramiensis	North America	Wyoming, USA	sepal	grown from seed	SE_51	laramiensis.02	SRS3774949	SRX4681411	SRR7830468
A. laramiensis	North America	Wyoming, USA	sepal	native plant supplier	SE_51	laramiensis.03	SRS3774952	SRX4681414	SRR7830465
A. longissima	North America	Texas USA	sepal	?	SE_51	longissima.01	SRS3774951	SRX4681413	SRR7830466
A. longissima	North America	Texas USA	sepal	?	SE_51	longissima.02	SRS3774954	SRX4681416	SRR7830463
A. longissima	North America	Texas USA	sepal	?	SE_51	longissima.03	SRS3774953	SRX4681415	SRR7830464
A. micrantha	North America	Colorado, USA	sepal	grown from wild seed	SE_51	micrantha.01	SRS3774957	SRX4681419	SRR7830460
A. micrantha	North America	Colorado, USA	sepal	grown from wild seed	SE_51	micrantha.02	SRS3774958	SRX4681420	SRR7830459
A. micrantha	North America	Colorado, USA	sepal	grown from wild seed	SE_51	micrantha.03	SRS3774955	SRX4681417	SRR7830462
A. pinetorum	North America	Arizona, USA	sepal	wild	SE_51	pinetorum.01	SRS3774956	SRX4681418	SRR7830461
A. pinetorum	North America	Arizona, USA	sepal	wild	SE_51	pinetorum.02	SRS3774961	SRX4681423	SRR7830456
A. pinetorum	North America	Arizona, USA	sepal	wild	SE_51	pinetorum.03	SRS3774963	SRX4681424	SRR7830455
A. pubescens	North America	California, USA	sepal	wild	SE_51	pubescens.01	SRS3774959	SRX4681421	SRR7830458
A. pubescens	North America	California, USA	sepal	wild	SE_51	pubescens.02	SRS3774960	SRX4681422	SRR7830457
A. pubescens	North America	California, USA	sepal	wild	SE_51	pubescens.03	SRS3774964	SRX4681425	SRR7830454
A. pubescens	North America	California, USA	sepal	wild	SE_51	pubescens.blue.01	SRS3774962	SRX4681426	SRR7830453
A. pubescens	North America	California, USA	sepal	wild	SE_51	pubescens.blue.02	SRS3774982	SRX4681446	SRR7830433
A. pubescens	North America	California, USA	sepal	wild	SE_51	pubescens.blue.03	SRS3774981	SRX4681445	SRR7830434
A. saximontana	North America	Colorado, USA	sepal	wild	SE_51	saximontana.01	SRS3774983	SRX4681444	SRR7830435
A. saximontana	North America	Colorado, USA	sepal	wild	SE_51	saximontana.02	SRS3774980	SRX4681443	SRR7830436
A. saximontana	North America	Colorado, USA	sepal	wild	SE_51	saximontana.03	SRS3774979	SRX4681442	SRR7830437
A. scopulorum	North America	Utah, USA	sepal	wild	SE_51	scopulorum.blue.01.redo	SRS3774977	SRX4681441	SRR7830438
A. scopulorum	North America	Utah, USA	sepal	wild	SE_51	scopulorum.blue.02.merged	SRS3774978	SRX4681440	SRR7830439
A. scopulorum	North America	Utah, USA	sepal	wild	SE_51	scopulorum.blue.03.merged	SRS3774976	SRX4681439	SRR7830440
A. scopulorum	North America	Utah, USA	sepal	wild	SE_51	scopulorum.white.01.merged	SRS3774975	SRX4681438	SRR7830441
A. scopulorum	North America	Utah, USA	sepal	wild	SE_51	scopulorum.white.02.redo	SRS3774972	SRX4681437	SRR7830442
A. scopulorum	North America	Utah, USA	sepal	wild	SE_51	scopulorum.white.03.merged	SRS3774988	SRX4681449	SRR7830430
A. skinneri	North America	Jalisco, MX	sepal	wild	SE_51	skinneri.01.merged	SRS3774987	SRX4681450	SRR7830429
A. skinneri	North America	Jalisco, MX	sepal	wild	SE_51	skinneri.02.merged	SRS3774990	SRX4681451	SRR7830428
A. skinneri	North America	Jalisco, MX	sepal	wild	SE_51	skinneri.03.merged	SRS3774992	SRX4681452	SRR7830427
A. skinneri	North America	Jalisco, MX	petal	wild	SE_51	skinneri.petal.01	SRS3774989	SRX4681453	SRR7830426
A. skinneri	North America	Jalisco, MX	petal	wild	SE_51	skinneri.petal.02	SRS3774993	SRX4681454	SRR7830425
A. skinneri	North America	Jalisco, MX	petal	wild	SE_51	skinneri.petal.03	SRS3774991	SRX4681455	SRR7830424
A. vulgaris	Europe	Lower Austria, Austria	sepal	grown from wild seed	SE_51	vulgaris.01	SRS3774994	SRX4681456	SRR7830423
A. vulgaris	Europe	Lower Austria, Austria	sepal	grown from wild seed	SE_51	vulgaris.02	SRS3774984	SRX4681447	SRR7830432
